# Supplementary material for: Genetic Diversity and Breeding Signatures for Regional Indica Rice Improvement in Guangdong of Southern China
Source: Rice (N Y). 2023 May 16;16:25. doi: 10.1186/s12284-023-00642-3 (PMC10188715; doi:10.1186/s12284-023-00642-3)
Supplement: Supplementary file 1 — Additional file 1: Table S1. Information for accessions used in this study. Table S2. Quality assessment of genome sequencing data. Table S3. Genome mapping quality and genome coverage of genome sequencing data. Table S4. Genomic variations for 517 indica rice accessions against the MSU reference genome. Table S5. Number of deleterious variations in subpopulation of landrace and cultivar. Table S6. Genotyping results 319 quantitative trait nucleotidesof the 212 vital gene in rice from RiceNavi database. Table S7. Genomic segments that identified as breeding signatures between Ind IV and Ind II. Table S8. Genomic segments that identified as breeding signatures between Ind I and Ind II. Table S9. QTLs and known genes that identified by GWAS of eleven agronomic traits for Guangdong indica rice. Table S10. Allele combinations of plant heightgenes of Guangdong indica rice germplasm. Table S11. Allele combinations of thousand grain weight, grain length, grain widthand grain length width ratiogenes of Guangdong indica rice germplasm. Table S12. Phenotypic effect assessment of known QTNs that genotyped by RiceNavi. Table S13. Genotyping of 4 eating quality genes. [file 12284_2023_642_MOESM1_ESM.xlsx]

## Sheet: Table S1
Table S1 Information for accessions that used in this study.
Reseq ID	Accession name	Type	Subpopulation	Source	Release Date
564	Wuzai	Landrace	Ind IV	Guangdong	-
581	Wuzai	Landrace	Ind I	Guangdong	-
112	Wuzaizao	Landrace	Ind I	Guangdong	-
108	Hongmizhangpaobao	Landrace	Ind IV	Guangdong	-
558	Yuehesimiao	Modern cultivar	Ind II	Guangdong	2010s
513	Shanxizhan11	Modern cultivar	Ind II	Guangdong	1990s
710	Shuijiuzai	Landrace	Ind I	Guangdong	-
60	Shengtai1hao	Modern cultivar	Ind II	Guangdong	1990s
825	Beishan	Landrace	Ind I	Guangdong	-
55	Zhongerruanzhan	Modern cultivar	Ind II	Guangdong	2000s
48	Hanernuo	Modern cultivar	Ind IV	Guangdong	-
835	Qintuizhan	Landrace	Ind IV	Guangdong	-
90	Xianzhanzhong	Landrace	Ind IV	Guangdong	-
547	Qijiazhan	Modern cultivar	Ind II	Guangdong	1980s
672	Baimizheng	Landrace	Ind IV	Guangdong	-
28	Nanshuangai	Modern cultivar	Ind II	Guangdong	-
727	Shuixinchanggu	Landrace	Ind IV	Guangdong	-
543	Yuefengzhan	Modern cultivar	Ind II	Guangdong	2000s
628	Tiandizhong	Landrace	Ind IV	Guangdong	-
782	Polan	Landrace	Ind I	Guangdong	-
82	Polan	Landrace	Ind IV	Guangdong	-
767	Xinannuo	Landrace	Ind I	Guangdong	-
104	Shuifendan	Landrace	Ind I	Guangdong	-
521	Xinjinzhan2hao	Modern cultivar	Ind II	Guangdong	-
792	Tongxing	Landrace	Ind I	Guangdong	-
544	Yuejingsimiao2hao	Modern cultivar	Ind II	Guangdong	2000s
659	Gaohezhong	Landrace	Ind IV	Guangdong	-
568	Zhongguowang	Landrace	Ind I	Guangdong	-
146	Huizhouzhan	Landrace	Ind IV	Guangdong	-
656	Gangouzhong	Landrace	Ind IV	Guangdong	-
785	Yinzhu9hao	Landrace	Ind IV	Guangdong	-
684	Longxizao	Landrace	Ind I	Guangdong	-
650	Puningzhaocai	Landrace	Ind I	Guangdong	-
786	Tuanjiezhong	Landrace	Ind IV	Guangdong	-
692	Dadongchi	Landrace	Ind IV	Guangdong	-
816	Tai5	Landrace	Ind I	Guangdong	-
13	Basanzhan	Modern cultivar	Ind II	Guangdong	-
551	Wushansimiao	Modern cultivar	Ind II	Guangdong	2010s
16	Guangyuan1	Modern cultivar	Ind II	Guangdong	2000s
691	Hongzhong	Landrace	Ind IV	Guangdong	-
518	Zhenzhufu2hao	Modern cultivar	Ind I	Guangdong	-
623	Dongqiubu	Landrace	Ind IV	Guangdong	-
598	Xizhichuanzao	Landrace	Ind I	Guangdong	-
724	Huangkengnuo	Landrace	Ind IV	Guangdong	-
698	Jingkouzhan	Landrace	Ind II	Guangdong	-
5	Guiyezhan2hao	Modern cultivar	Ind II	Guangdong	1990s
576	Tieniu	Landrace	Ind IV	Guangdong	-
680	Nanbeizhong	Landrace	Ind IV	Guangdong	-
94	Menjiaoying	Landrace	GJ-tmp	Guangdong	-
29	Lvhuangzhan	Modern cultivar	Ind II	Guangdong	1990s
642	Jieyangdasui	Landrace	Ind IV	Guangdong	-
755	Liangzaozhan	Landrace	Ind I	Guangdong	-
671	Huangzhan	Landrace	Ind I	Guangdong	-
784	Manghua49	Landrace	Ind IV	Guangdong	-
670	Maweinuo	Landrace	Ind IV	Guangdong	-
584	Daheigu	Landrace	Ind I	Guangdong	-
114	Yangjiangmizao	Landrace	Ind IV	Guangdong	-
530	Sanerai	Modern cultivar	Ind II	Guangdong	1980s
141	Shundetanghe	Landrace	Ind II	Guangdong	-
65	Jianshengdao	Landrace	GJ-tmp	Guangdong	-
557	Yinjingruanzhan	Modern cultivar	Ind II	Guangdong	2000s
4	Keaizao9hao	Modern cultivar	Ind I	Guangdong	-
42	Xianxiaozhan	Modern cultivar	Ind II	Guangdong	1990s
545	Guangchang13	Modern cultivar	Ind I	Guangdong	1950s
705	Qujiangpingtouzao	Landrace	Ind I	Guangdong	-
742	Xizhannuo	Landrace	Ind IV	Guangdong	-
571	Shizhan	Landrace	Ind I	Guangdong	-
646	Jiebaizhong	Landrace	Ind I	Guangdong	-
666	Jiuhuanghe4	Landrace	Ind I	Guangdong	-
749	Huangmaowei	Landrace	Ind I	Guangdong	-
138	Chishuili	Landrace	Ind I	Guangdong	-
809	Baigu	Landrace	Ind I	Guangdong	-
6	Guangke36	Modern cultivar	Ind II	Guangdong	1980s
811	Heinuo	Landrace	Ind IV	Guangdong	-
514	Qingzhen2	Modern cultivar	Ind II	Guangdong	-
109	Diaoliwang	Landrace	Ind I	Guangdong	-
730	Shuizuan	Landrace	Ind IV	Guangdong	-
508	Guimeizhan	Modern cultivar	Ind II	Guangdong	-
702	Renhuajiugongji	Landrace	Ind IV	Guangdong	-
619	Hongweizhong	Landrace	Ind IV	Guangdong	-
614	Gubaizhong	Landrace	Ind IV	Guangdong	-
696	Baikeyouzhan	Landrace	Ind IV	Guangdong	-
505	Guisi16	Modern cultivar	Ind II	Guangdong	-
135	Zaohebaike	Landrace	Ind I	Guangdong	-
144	Yinyin	Landrace	Ind I	Guangdong	-
682	Lanzhong	Landrace	Ind IV	Guangdong	-
9	Aizhenzhan	Modern cultivar	Ind II	Guangdong	-
807	Xiaonuo4	Landrace	Ind IV	Guangdong	-
30	Menjiaheisi	Modern cultivar	Ind II	Guangdong	-
84	Sichuanzhan	Landrace	Ind IV	Guangdong	-
520	Teqing2hao	Modern cultivar	Ind II	Guangdong	1980s
751	Tanbai	Landrace	Ind I	Guangdong	-
528	Zaoguanger	Modern cultivar	Ind IV	Guangdong	1970s
47	Keqingnuo	Modern cultivar	Ind II	Guangdong	-
70	Baijiaoheijie	Landrace	Ind IV	Guangdong	-
102	Guangxizhan	Landrace	Ind IV	Guangdong	-
729	Yingdebaiguzai	Landrace	Ind II	Guangdong	-
773	Baipinuo	Landrace	GJ-tmp	Guangdong	-
142	Yintoubai	Landrace	Ind I	Guangdong	-
111	Dabaizao	Landrace	Ind I	Guangdong	-
745	Daxudachuangu	Landrace	Ind I	Guangdong	-
540	Tesanai2hao	Modern cultivar	Ind II	Guangdong	1990s
648	Dongnanzhong	Landrace	Ind IV	Guangdong	-
796	Dongnanzhong	Landrace	Ind II	Guangdong	-
665	Sumaozao	Landrace	Ind I	Guangdong	-
771	Ximiaogu	Landrace	Ind IV	Guangdong	-
31	Suigengzhan	Modern cultivar	Ind II	Guangdong	-
603	Chanluozhong	Landrace	Ind I	Guangdong	-
725	Xinuo	Landrace	Ind IV	Guangdong	-
803	Xintangzao	Landrace	Ind IV	Guangdong	-
39	Tesanwu1	Modern cultivar	Ind II	Guangdong	-
68	Jiuzhan	Landrace	Ind IV	Guangdong	-
804	Shangdongzhong	Landrace	Ind IV	Guangdong	-
625	Yumize	Landrace	Ind IV	Guangdong	-
23	Qiqingzhan	Modern cultivar	Ind II	Guangdong	-
74	Wenchangzhan	Landrace	Ind IV	Guangdong	-
695	Dongyangzhan	Landrace	Ind I	Guangdong	-
54	Texianzhan13	Modern cultivar	Ind II	Guangdong	1990s
607	Dongnuo	Landrace	Ind IV	Guangdong	-
818	Donglu	Landrace	Ind I	Guangdong	-
711	Gengjinzhan	Landrace	Ind IV	Guangdong	-
616	Jieyangniaodouzhan	Landrace	Ind I	Guangdong	-
641	Xinyang	Landrace	Ind IV	Guangdong	-
738	Heimi	Landrace	Ind I	Guangdong	-
46	Zhenqiannuo	Modern cultivar	Ind I	Guangdong	-
151	Changmaogu	Landrace	Ind IV	Guangdong	-
532	Aoqingzhan	Modern cultivar	Ind II	Guangdong	2000s
657	Zhaoanlongyanze	Landrace	Ind I	Guangdong	-
11	Guinongchan	Modern cultivar	Ind II	Guangdong	2000s
89	Panzhanzhong	Landrace	Ind IV	Guangdong	-
675	Chigu	Landrace	Ind I	Guangdong	-
569	Chigu	Landrace	Ind IV	Guangdong	-
768	Chigu	Landrace	Ind I	Guangdong	-
766	Chigu2	Landrace	Ind I	Guangdong	-
124	Xinyibai	Landrace	Ind I	Guangdong	-
92	Daheijie	Landrace	Ind IV	Guangdong	-
686	Gaojiaozao	Landrace	Ind I	Guangdong	-
585	Bashiri	Landrace	Ind I	Guangdong	-
787	Jianshuizhan12chi	Landrace	Ind IV	Guangdong	-
582	Nanningzhan	Landrace	Ind I	Guangdong	-
3	Hongfuzao2	Modern cultivar	Ind I	Guangdong	-
83	Xinzhouzhan	Landrace	Ind IV	Guangdong	-
587	Hualuozhan	Landrace	Ind I	Guangdong	-
820	Damiyi	Landrace	Ind I	Guangdong	-
79	Dourennuo	Landrace	GJ-tmp	Guangdong	-
618	Baikegu	Landrace	Ind IV	Guangdong	-
644	Wuyenen	Landrace	Ind IV	Guangdong	-
519	Zhennong10	Modern cultivar	Ind IV	Guangdong	-
40	Yugengzhan2	Modern cultivar	Ind II	Guangdong	-
757	Jiushizao	Landrace	Ind I	Guangdong	-
99	Guangxinuo	Landrace	Ind IV	Guangdong	-
515	Liuhua2	Modern cultivar	Ind II	Guangdong	-
572	Dajianma	Landrace	Ind I	Guangdong	-
131	Gouzaizhan	Landrace	Ind IV	Guangdong	-
56	Fengbazhan	Modern cultivar	Ind II	Guangdong	1990s
833	Nong55	Landrace	Ind II	Guangdong	-
78	Shiyueqian	Landrace	Ind IV	Guangdong	-
10	Aixiuzhan	Modern cultivar	Ind II	Guangdong	2000s
713	Wujinghuangganzhan	Landrace	Ind IV	Guangdong	-
708	Baikehuazhan	Landrace	Ind IV	Guangdong	-
626	Tieguzhong	Landrace	Ind I	Guangdong	-
819	Huakeer	Landrace	Ind I	Guangdong	-
7	Huasizhan	Modern cultivar	Ind II	Guangdong	2000s
831	Changshi1241	Landrace	Ind IV	Guangdong	-
525	Wanzhan15	Modern cultivar	Ind II	Guangdong	1960s
59	Xintieda	Modern cultivar	Ind I	Guangdong	1970s
529	Shuanggui36	Modern cultivar	Ind II	Guangdong	1980s
17	Sanqizao	Modern cultivar	Ind I	Guangdong	-
69	Heidinuo	Landrace	Ind IV	Guangdong	-
516	Shanlanzhan	Modern cultivar	Ind II	Guangdong	-
832	Shandongxian	Landrace	Ind IV	Guangdong	-
717	Heigu	Landrace	Ind IV	Guangdong	-
86	Tieyangkuai	Landrace	Ind IV	Guangdong	-
593	Xiangyazao	Landrace	Ind I	Guangdong	-
799	Huakedami	Landrace	Ind IV	Guangdong	-
664	Maweizhan	Landrace	Ind I	Guangdong	-
823	Shuidao	Landrace	Ind I	Guangdong	-
789	Lianzhan73	Landrace	Ind IV	Guangdong	-
536	Erbaiai	Modern cultivar	Ind II	Guangdong	1970s
764	Qiwenwang	Landrace	GJ-tmp	Guangdong	-
149	Niubaichi	Landrace	Ind I	Guangdong	-
106	Baihonghua	Landrace	Ind IV	Guangdong	-
132	Changcaofushuizhan	Landrace	Ind I	Guangdong	-
36	Yeqinglun	Modern cultivar	Ind II	Guangdong	1980s
630	Aijiaozhong	Landrace	Ind IV	Guangdong	-
52	Hongmeizao	Modern cultivar	Ind I	Guangdong	1970s
801	Donggeng	Landrace	Ind IV	Guangdong	-
80	Tiexiuyan2hao	Landrace	Ind IV	Guangdong	-
763	Erzaoshu	Landrace	Ind I	Guangdong	-
613	Jiushier	Landrace	Ind I	Guangdong	-
817	Laobianzhan	Landrace	Ind I	Guangdong	-
44	Yuanzhen397	Modern cultivar	Ind II	Guangdong	-
503	Beiqingai	Modern cultivar	Ind I	Guangdong	-
781	Pohenuozhan	Landrace	Ind I	Guangdong	-
668	Huangkengzao	Landrace	Ind IV	Guangdong	-
719	Aijiaoyouzhan	Landrace	Ind IV	Guangdong	-
126	Tajingnuo	Landrace	Ind IV	Guangdong	-
759	Huanan4	Landrace	Ind I	Guangdong	-
660	Huangzhinuo	Landrace	Ind IV	Guangdong	-
134	Huaximiao	Landrace	Ind I	Guangdong	-
502	Chahuaai	Modern cultivar	Ind II	Guangdong	-
527	Xinnanzhan11	Modern cultivar	Ind II	Guangdong	-
150	Chengzainuo	Landrace	Ind IV	Guangdong	-
836	Danuo	Landrace	GJ-tmp	Guangdong	-
667	Daguhualuozhan	Landrace	Ind I	Guangdong	-
507	Guangqizhan	Modern cultivar	Ind II	Guangdong	-
805	Heikenuo	Landrace	Ind IV	Guangdong	-
18	Meiliu10hao	Modern cultivar	Ind I	Guangdong	1970s
739	Gaojiaoyouzhan	Landrace	Ind IV	Guangdong	-
128	Qiyuehong	Landrace	Ind I	Guangdong	-
740	Nuozezhan	Landrace	Ind I	Guangdong	-
93	Hongtoupoguang	Landrace	Ind IV	Guangdong	-
33	Qiaozhan1	Modern cultivar	Ind II	Guangdong	-
95	Yugua	Landrace	Ind I	Guangdong	-
600	Longchuanhaihe	Landrace	Ind IV	Guangdong	-
583	Guangzhouzhan	Landrace	Ind I	Guangdong	-
555	Hemeizhan	Modern cultivar	Ind II	Guangdong	2010s
105	Guangxiximi	Landrace	Ind IV	Guangdong	-
718	Huangkezhan	Landrace	Ind IV	Guangdong	-
721	Huangkezhan	Landrace	Ind IV	Guangdong	-
140	Suzhan	Landrace	Ind IV	Guangdong	-
631	Manzhongkuai	Landrace	Ind IV	Guangdong	-
706	Qujiangheidu	Landrace	Ind I	Guangdong	-
800	Manzai	Landrace	Ind IV	Guangdong	-
125	Guangxibaigu	Landrace	Ind IV	Guangdong	-
137	Huangkejinfeng	Landrace	Ind I	Guangdong	-
687	Danshuibai	Landrace	Ind I	Guangdong	-
812	Hongshanpanhe	Landrace	Ind IV	Guangdong	-
704	Feilaizhan	Landrace	Ind IV	Guangdong	-
19	Qingguiai5hao	Modern cultivar	Ind II	Guangdong	-
677	Jinshanzhan	Landrace	Ind IV	Guangdong	-
8	Jinshanzhan	Modern cultivar	Ind II	Guangdong	-
103	Baihua	Landrace	Ind I	Guangdong	-
548	Yuenongsimiao	Modern cultivar	Ind II	Guangdong	2010s
679	Jiangxizao	Landrace	Ind I	Guangdong	-
14	Erqizhan	Modern cultivar	Ind II	Guangdong	-
101	Baizhanzhong	Landrace	Ind IV	Guangdong	-
685	Chikezao	Landrace	Ind I	Guangdong	-
526	Zaoxiang17	Modern cultivar	Ind II	Guangdong	2000s
830	Houkouchu	Landrace	Ind IV	Guangdong	-
640	Wukezai	Landrace	Ind IV	Guangdong	-
734	Nanxiongzaoyouzhan	Landrace	Ind I	Guangdong	-
736	Nanxiongkuguazao	Landrace	Ind I	Guangdong	-
120	Youliang	Landrace	Ind I	Guangdong	-
73	Ribenzhong	Landrace	Ind IV	Guangdong	-
678	Zaozaizhong	Landrace	Ind I	Guangdong	-
537	Zhenzhuai11	Modern cultivar	Ind I	Guangdong	1980s
602	Xilihuayao	Landrace	Ind I	Guangdong	-
673	Zaoguzai	Landrace	Ind I	Guangdong	-
597	Qianluozhong	Landrace	Ind I	Guangdong	-
121	Lengshuiwang	Landrace	Ind I	Guangdong	-
658	Dasuikuai	Landrace	Ind IV	Guangdong	-
793	Nuoguzhan	Landrace	Ind IV	Guangdong	-
22	Nancong3	Modern cultivar	Ind II	Guangdong	2000s
127	Youlinxinxingbai	Landrace	Ind I	Guangdong	-
43	Wanfengzao1	Modern cultivar	Ind II	Guangdong	-
590	Guangxizao	Landrace	Ind IV	Guangdong	-
45	Xinbaoai	Modern cultivar	Ind II	Guangdong	-
15	Beizhenai8hao	Modern cultivar	Ind II	Guangdong	1970s
541	Qingliuai1hao	Modern cultivar	Ind II	Guangdong	1990s
539	Zhenguiai1hao	Modern cultivar	Ind II	Guangdong	1990s
703	Dalijiugongjigu	Landrace	Ind IV	Guangdong	-
662	Tailiaonuo	Landrace	Ind IV	Guangdong	-
772	Hongmi	Landrace	Ind I	Guangdong	-
34	Qinghuaai6	Modern cultivar	Ind IV	Guangdong	1980s
535	Guichao2hao	Modern cultivar	Ind II	Guangdong	1970s
643	Huangshazhong	Landrace	Ind IV	Guangdong	-
115	Chimibaigu	Landrace	Ind IV	Guangdong	-
808	Xinuo	Landrace	Ind IV	Guangdong	-
709	Chikezhan	Landrace	Ind IV	Guangdong	-
777	Xinxingbainuo	Landrace	Ind I	Guangdong	-
775	Panguinuo	Landrace	Ind I	Guangdong	-
723	Huanuo	Landrace	Ind IV	Guangdong	-
701	Zhongshengzhan	Landrace	Ind I	Guangdong	-
501	Guixiaoqing38hao	Modern cultivar	Ind II	Guangdong	-
608	Shanlezhan	Landrace	Ind I	Guangdong	-
72	Baikenianzai	Landrace	Ind IV	Guangdong	-
524	Yueqisimiao	Modern cultivar	Ind II	Guangdong	2000s
88	Annanzhan	Landrace	Ind IV	Guangdong	-
741	Shoutiannuo	Landrace	Ind IV	Guangdong	-
566	Handao	Landrace	Ind I	Guangdong	-
531	Qiguizao25	Modern cultivar	Ind II	Guangdong	1980s
690	Biaozhong	Landrace	Ind IV	Guangdong	-
553	Jinnongsimiao	Modern cultivar	Ind II	Guangdong	2010s
24	Shanyou836-1	Modern cultivar	Ind II	Guangdong	-
64	Gaosuizhong	Landrace	Ind IV	Guangdong	-
12	Guanghui312	Modern cultivar	Ind II	Guangdong	-
633	Potouzhong	Landrace	Ind IV	Guangdong	-
610	Luosizhan	Landrace	Ind IV	Guangdong	-
743	Hongtou	Landrace	Ind IV	Guangdong	-
760	Baoyazao	Landrace	Ind I	Guangdong	-
655	Linguozhong	Landrace	Ind IV	Guangdong	-
609	Laonongzhan	Landrace	Ind I	Guangdong	-
712	Majulianshan7hao	Landrace	Ind IV	Guangdong	-
728	Zaomazhan	Landrace	Ind I	Guangdong	-
509	Ruanyouzhan	Modern cultivar	Ind II	Guangdong	2010s
732	Dagubai	Landrace	Ind I	Guangdong	-
604	Shenghe	Landrace	Ind I	Guangdong	-
707	Yaozhan	Landrace	Ind IV	Guangdong	-
20	Sanhuangzhan2hao	Modern cultivar	Ind II	Guangdong	2000s
634	Maomaoai	Landrace	Ind IV	Guangdong	-
107	Shengzhan	Landrace	Ind IV	Guangdong	-
661	Pozaizhong	Landrace	Ind IV	Guangdong	-
119	Yangjiangbai	Landrace	Ind I	Guangdong	-
122	Huangkeyouzhan	Landrace	Ind IV	Guangdong	-
97	Changshenhong	Landrace	Ind I	Guangdong	-
26	Luxiangzhan3	Modern cultivar	Ind II	Guangdong	-
596	Bolizhan	Landrace	Ind I	Guangdong	-
37	Xiangsimiao2hao	Modern cultivar	Ind II	Guangdong	1990s
622	Niushidui	Landrace	Ind IV	Guangdong	-
722	Tiezhan	Landrace	Ind IV	Guangdong	-
653	Huajinbenzhong	Landrace	Ind IV	Guangdong	-
1	Benyuanqingxiaojinzao	Modern cultivar	Ind I	Guangdong	1960s
577	Shaoguanbai	Landrace	Ind IV	Guangdong	-
733	Nanxiongxiazhibai	Landrace	Ind I	Guangdong	-
663	Chuanzao	Landrace	Ind I	Guangdong	-
735	Nanxiongbashirizao	Landrace	Ind II	Guangdong	-
754	JiayingzaoD	Landrace	Ind I	Guangdong	-
522	Xinxiu299	Modern cultivar	Ind II	Guangdong	-
510	Siguiai3hao	Modern cultivar	Ind II	Guangdong	-
567	Zaoshuisimiao	Landrace	Ind II	Guangdong	-
747	Changmang	Landrace	Ind IV	Guangdong	-
627	Beizhong	Landrace	Ind I	Guangdong	-
688	Yinzhan	Landrace	Ind IV	Guangdong	-
61	Menjiaolao4	Landrace	Ind IV	Guangdong	-
822	Xingyehongtouzhen	Landrace	Ind I	Guangdong	-
637	Niaojiaocang	Landrace	Ind I	Guangdong	-
615	Jieyangsanyeqi	Landrace	Ind I	Guangdong	-
762	Hongtoujun	Landrace	Ind I	Guangdong	-
580	Hongzhong	Landrace	Ind I	Guangdong	-
778	Zhangunuo	Landrace	GJ-tmp	Guangdong	-
737	Niaozuibainian	Landrace	Ind I	Guangdong	-
49	Aiheinuo	Modern cultivar	Ind II	Guangdong	1980s
674	Niaoweizao	Landrace	Ind I	Guangdong	-
611	Suzai	Landrace	Ind IV	Guangdong	-
669	Huangguzai	Landrace	Ind IV	Guangdong	-
594	Haiyanzi	Landrace	Ind IV	Guangdong	-
824	Datiane	Landrace	Ind I	Guangdong	-
81	Wenchangpoya	Landrace	Ind IV	Guangdong	-
589	Gaojiaosimiao	Landrace	Ind IV	Guangdong	-
744	Guapaigu	Landrace	Ind I	Guangdong	-
791	Niuweizhan	Landrace	Ind IV	Guangdong	-
579	Wanxingbai	Landrace	Ind I	Guangdong	-
689	Youzhan	Landrace	Ind IV	Guangdong	-
694	Yangerzhong	Landrace	Ind IV	Guangdong	-
38	Xinqing92	Modern cultivar	Ind II	Guangdong	-
546	Kejiexuan17hao	Modern cultivar	Ind II	Guangdong	1970s
716	Wumingzhong	Landrace	Ind IV	Guangdong	-
588	Huizhouzao	Landrace	Ind I	Guangdong	-
795	Jianzai	Landrace	Ind IV	Guangdong	-
25	Qingzhen1hao	Modern cultivar	Ind II	Guangdong	-
563	Huangkesanbi	Landrace	Ind IV	Guangdong	-
578	Xihebaodai	Landrace	Ind I	Guangdong	-
139	Dabai	Landrace	Ind IV	Guangdong	-
756	Dibai	Landrace	Ind I	Guangdong	-
750	Huangyezhan	Landrace	Ind I	Guangdong	-
512	Tangsizhan3	Modern cultivar	Ind II	Guangdong	-
783	Niaowugu	Landrace	Ind IV	Guangdong	-
636	Changjiaogu	Landrace	Ind IV	Guangdong	-
821	Duizizhan	Landrace	Ind I	Guangdong	-
98	Nuogu	Landrace	Ind IV	Guangdong	-
35	Qianza1	Modern cultivar	Ind II	Guangdong	-
748	Yinyin25	Landrace	Ind IV	Guangdong	-
118	Hongmitiechui	Landrace	Ind IV	Guangdong	-
130	Niushinuo	Landrace	GJ-tmp	Guangdong	-
731	Dongmaozhan	Landrace	Ind IV	Guangdong	-
605	Yexiachang	Landrace	Ind I	Guangdong	-
813	Shangunuo	Landrace	Ind IV	Guangdong	-
834	Nong56	Landrace	Ind IV	Guangdong	-
110	Dalizaoshu	Landrace	Ind I	Guangdong	-
66	Nuozai	Landrace	Ind IV	Guangdong	-
699	Dagenggu	Landrace	Ind IV	Guangdong	-
770	Huatoubai	Landrace	Ind I	Guangdong	-
794	Dalugu	Landrace	Ind IV	Guangdong	-
57	Yuexiangzhan	Modern cultivar	Ind II	Guangdong	1990s
629	Wuzhong	Landrace	Ind IV	Guangdong	-
621	Wengcaizhong	Landrace	Ind IV	Guangdong	-
542	Qilisimiao	Modern cultivar	Ind II	Guangdong	2000s
133	Zaoshuiyinzhan	Landrace	Ind I	Guangdong	-
27	Shuanggengzhan	Modern cultivar	Ind II	Guangdong	-
676	Dongchimi	Landrace	Ind IV	Guangdong	-
145	Heinuo	Landrace	Ind IV	Guangdong	-
649	Huzaiai	Landrace	Ind IV	Guangdong	-
612	Youzhannuo	Landrace	Ind IV	Guangdong	-
620	Shijiaozhan	Landrace	Ind IV	Guangdong	-
71	Aigaozhan	Landrace	Ind IV	Guangdong	-
53	Huiyouzhan	Modern cultivar	Ind IV	Guangdong	1980s
652	Xiyang	Landrace	Ind IV	Guangdong	-
574	Zaobaizai	Landrace	Ind IV	Guangdong	-
606	Chuanzaochi	Landrace	Ind I	Guangdong	-
761	Chashanzhan	Landrace	Ind I	Guangdong	-
550	Meixiangzhan2hao	Modern cultivar	Ind II	Guangdong	2000s
592	Qishibaipi	Landrace	Ind IV	Guangdong	-
573	Zhuzhan	Landrace	Ind I	Guangdong	-
776	Yangzhannuo	Landrace	Ind I	Guangdong	-
116	Heijun	Landrace	Ind I	Guangdong	-
586	Leigongzao	Landrace	Ind I	Guangdong	-
774	Aizainuo	Landrace	Ind I	Guangdong	-
21	Shuangai11	Modern cultivar	Ind I	Guangdong	-
123	Qilian	Landrace	Ind I	Guangdong	-
780	Sanzhaoqi	Landrace	Ind I	Guangdong	-
549	Huanglizhan	Modern cultivar	Ind II	Guangdong	2000s
113	Xianshuizhan	Landrace	Ind I	Guangdong	-
58	Guangchangai6hao	Modern cultivar	Ind I	Guangdong	1960s
506	Jinguizhan3hao	Modern cultivar	Ind II	Guangdong	2010s
129	Zaoshuzhong	Landrace	Ind I	Guangdong	-
746	Luozhan	Landrace	Ind IV	Guangdong	-
769	Liushihong	Landrace	Ind I	Guangdong	-
32	Lvgengzhan1	Modern cultivar	Ind II	Guangdong	-
714	Tianhechangshengu	Landrace	Ind IV	Guangdong	-
148	Yigongzao	Landrace	Ind I	Guangdong	-
533	Shengbasimiao	Modern cultivar	Ind II	Guangdong	2000s
552	Huanghuazhan	Modern cultivar	Ind II	Guangdong	2000s
556	Hefengzhan	Modern cultivar	Ind II	Guangdong	2010s
560	Mabayouzhan	Modern cultivar	Ind II	Guangdong	1950s
798	Miaoya	Landrace	Ind IV	Guangdong	-
753	Zaozaomajin	Landrace	Ind I	Guangdong	-
779	Xiayangnuo	Landrace	Ind II	Guangdong	-
554	Yuxiangyouzhan	Modern cultivar	Ind II	Guangdong	2010s
2	Guizhouyunong2hao	Modern cultivar	Ind I	Guangdong	-
511	Zaopinpin157	Modern cultivar	Ind II	Guangdong	-
575	Shenzaobai	Landrace	Ind I	Guangdong	-
63	Huangdaozhan	Landrace	Ind IV	Guangdong	-
806	Nuozaigu	Landrace	Ind IV	Guangdong	-
635	Shili	Landrace	Ind I	Guangdong	-
617	Longyazai	Landrace	Ind I	Guangdong	-
647	Jiaopanze	Landrace	Ind IV	Guangdong	-
790	Zaozheng	Landrace	Ind IV	Guangdong	-
50	Ligenghongmi	Modern cultivar	Ind II	Guangdong	-
100	Edazhanzai	Landrace	Ind I	Guangdong	-
797	Qiyinzhu19	Landrace	Ind IV	Guangdong	-
559	Huangguangyouzhan	Modern cultivar	Ind II	Guangdong	2010s
51	Guangluai4hao	Modern cultivar	Ind I	Guangdong	1980s
752	Lengshuitian	Landrace	Ind I	Guangdong	-
570	Nanhaizaoyinzhan	Landrace	Ind I	Guangdong	-
561	Zengchengsimiao	Modern cultivar	Ind II	Guangdong	-
802	Yeduihong	Landrace	Ind IV	Guangdong	-
720	Wuguyouzhan	Landrace	Ind IV	Guangdong	-
758	Wushi	Landrace	Ind I	Guangdong	-
62	Qizhan	Landrace	Ind IV	Guangdong	-
810	Aijiao2hao	Landrace	Ind II	Guangdong	-
715	Shuangjiangzhan	Landrace	Ind IV	Guangdong	-
96	Qishiri	Landrace	Ind I	Guangdong	-
562	Huagusanbi	Landrace	Ind IV	Guangdong	-
765	Longgouya	Landrace	Ind I	Guangdong	-
697	Xibaizhong	Landrace	Ind IV	Guangdong	-
591	Fengweizhan	Landrace	Ind I	Guangdong	-
683	Aimiaohuangzhan	Landrace	Ind IV	Guangdong	-
601	Zaodongzai	Landrace	Ind IV	Guangdong	-
599	Esiniu	Landrace	Ind I	Guangdong	-
595	Makegu	Landrace	Ind I	Guangdong	-
504	Fuluzao1hao	Modern cultivar	Ind I	Guangdong	-
681	Aizhong	Landrace	Ind IV	Guangdong	-
143	Laolaizhong	Landrace	Ind I	Guangdong	-
67	Wanninggu	Landrace	Ind IV	Guangdong	-
538	Erjiuai4hao	Modern cultivar	Ind I	Guangdong	1960s
76	Wenchangduangan	Landrace	Ind IV	Guangdong	-
654	Zhuzhong	Landrace	Ind IV	Guangdong	-
645	Shuangbaozhaocai	Landrace	Ind I	Guangdong	-
87	Panzhan	Landrace	Ind IV	Guangdong	-
91	Xiangmi	Landrace	Ind IV	Guangdong	-
77	Manzhan	Landrace	Ind IV	Guangdong	-
117	Heiqibai	Landrace	Ind IV	Guangdong	-
632	Raopingchi	Landrace	Ind I	Guangdong	-
638	Shaozhong	Landrace	GJ-tmp	Guangdong	-
147	Baihuazao	Landrace	Ind I	Guangdong	-
788	Luodingzhan1	Landrace	Ind IV	Guangdong	-
523	Zhongmeizhan	Modern cultivar	Ind II	Guangdong	-
624	Buzhanze	Landrace	Ind IV	Guangdong	-
700	Bayuechi	Landrace	Ind IV	Guangdong	-
517	Qingfengzhan35	Modern cultivar	Ind IV	Guangdong	1980s
651	Puningdalizhong	Landrace	Ind I	Guangdong	-
534	Gengxian89	Modern cultivar	Ind II	Guangdong	1990s
85	Baikejiuzhan	Landrace	Ind IV	Guangdong	-
693	Hongganjiayingzao	Landrace	Ind I	Guangdong	-
136	Zaohenuo	Landrace	Ind I	Guangdong	-
565	Jindezao	Landrace	Ind IV	Guangdong	-
75	Ailimanguzhan	Landrace	Ind IV	Guangdong	-
41	Yinhuazhan	Modern cultivar	Ind II	Guangdong	2000s
SRR3992317	Aizizhan	Modern cultivar	Ind I	Guangdong	1950s
SRR3992318	Dongqiubo	Modern cultivar	Ind IV	Guangdong	1950s
SRR3992319	Lucaihao	Modern cultivar	Ind I	Guangdong	1940s
SRR3992320	Huanan15	Modern cultivar	Ind IV	Guangdong	1950s
SRR3992321	Guangchangai4182	Modern cultivar	Ind I	Guangdong	1960s
SRR3992322	Guiyangai49	Modern cultivar	Ind IV	Guangdong	1970s
SRR3992323	Chaoyangzao18	Modern cultivar	Ind I	Guangdong	1970s
SRR3992326	Fengqingai	Modern cultivar	Ind II	Guangdong	1990s
SRR3992327	Fengaizhang1hao	Modern cultivar	Ind II	Guangdong	1990s
SRR3992329	Guangqiuai	Modern cultivar	Ind IV	Guangdong	1960s
SRR3992330	Huangxinzhan	Modern cultivar	Ind II	Guangdong	2000s
SRR3992331	28zhan	Modern cultivar	Ind II	Guangdong	2000s
SRR3992332	Fenghuazhan	Modern cultivar	Ind II	Guangdong	2000s
SRR3992333	Qingliuai	Modern cultivar	Ind II	Guangdong	1990s
SRR3992335	Changsizhan	Modern cultivar	Ind II	Guangdong	2000s
SRR3992337	Teqing	Modern cultivar	Ind II	Guangdong	1980s
SRR3992338	Nantehao	Modern cultivar	Ind I	Guangdong	1940s
SRR3992339	Gu154	Modern cultivar	Ind II	Guangdong	1970s
SRR3992340	Guangchangai3784	Modern cultivar	Ind I	Guangdong	1960s
SRR3992351	Qingfengai	Modern cultivar	Ind I	Guangdong	1970s
SRR3992362	Jiangerai	Modern cultivar	Ind I	Guangdong	1970s
SRR3992365	Qingerai	Modern cultivar	Ind II	Guangdong	1970s
SRR3992366	Jiduilun	Modern cultivar	Ind I	Guangdong	-
SRR3992367	Kuoyedao	Modern cultivar	Ind II	Guangdong	-
SRR8692657	Zhaiyeqing8hao	Modern cultivar	Ind II	Guangdong	1970s
SRR8692665	DGWG	Modern cultivar	Ind I	Guangdong	1950s
SRR8692703	Shuanggui1	Modern cultivar	Ind II	Guangdong	1980s
SRR8652301	Peta	Modern cultivar	Ind II	Guangdong	1960s
SRR8652307	TN1	Modern cultivar	Ind I	Guangdong	1950s
SRR8652310	Wushanyouzhan	Modern cultivar	Ind II	Guangdong	2000s
SRR8652311	Xintuanheigu	Modern cultivar	GJ-tmp	Guangdong	-
SRR8652327	Huagengxian74	Modern cultivar	Ind II	Guangdong	2000s
SRR8652330	IR26	Modern cultivar	Ind II	Guangdong	-
SRR8652332	IR32	Modern cultivar	Ind II	Guangdong	-
SRR8586081	Tetep	Modern cultivar	Ind IV	Guangdong	-
SRR8586083	IR8	Modern cultivar	Ind II	Guangdong	-
SRR8586086	IR64	Modern cultivar	Ind II	Guangdong	-
SRR12524235	Shenglixian	Modern cultivar	Ind I	Guangdong	1930s

## Sheet: Table S2
Table S2 Quality assessment of genome sequencing data.
Sample	No. of reads (Million reads)	Read length (bp)	GC content (%)	Q30 (%)
100	21.44	100	44	99.7912
101	23.08	100	43	99.8423
102	25.12	100	43	99.8271
103	23.81	100	43	99.8502
104	19.93	100	43	99.8141
105	19.61	100	43	99.7944
106	21.58	100	43	99.8009
107	19.05	100	42.5	99.7167
108	23.24	100	43	99.8158
109	20.8	100	43	99.818
10	20.91	100	43	99.8425
110	26.56	100	44	99.7807
111	24	100	43.5	99.8249
112	19.04	100	43	99.8026
113	15.64	100	42	99.7142
114	23.04	100	43	99.7595
115	22.76	100	43	99.7868
116	26.95	100	43.5	99.7791
117	24.64	100	43	99.7839
118	21.6	100	43	99.7885
119	20.27	100	43	99.7504
11	29.11	100	43	99.8212
120	20.37	100	43	99.7875
121	20.13	100	43	99.7449
122	22.95	100	43	99.7499
123	21.46	100	43	99.7658
124	18.32	100	43	99.7275
125	23.51	100	43	99.798
126	23.53	100	43	99.7973
127	21.39	100	43	99.8029
128	20.69	100	43	99.8073
129	21.72	100	42.5	99.7852
12	25.97	100	43	99.8485
130	20.89	100	43	99.7868
131	22.44	100	43	99.7721
132	20.6	100	42	99.7963
133	20.92	100	43	99.7981
134	19.93	100	43	99.7792
135	21.9	100	43	99.7903
136	22.75	100	43	99.802
137	20.07	100	43	99.7809
138	22.51	100	43	99.7634
139	21.85	100	44	99.7768
13	19.27	100	42	99.8289
140	23.53	100	42	99.7946
141	19.21	100	42.5	99.8021
142	23.54	100	43	99.7893
143	19.61	100	43	99.7697
144	21.49	100	44	99.7353
145	19.63	100	43.5	99.708
146	22.55	100	44	99.7864
147	19.2	100	42	99.8165
148	21.28	100	43	99.7674
149	21.88	100	43.5	99.8184
14	23.1	100	42	99.7956
150	17.21	100	43.5	99.748
151	20.95	100	43	99.7411
15	24.98	100	42	99.8128
16	25.68	100	42.5	99.8334
17	26.34	100	43	99.8246
18	30.22	100	43	99.8396
19	23.45	100	42	99.8468
1	27.87	100	42	99.8653
20	22.05	100	42	99.8382
21	24.2	100	42	99.8464
22	24.57	100	42	99.8114
23	25.54	100	43	99.8211
24	27.45	100	41.5	99.8552
25	21.13	100	42	99.8232
26	21.68	100	43	99.7794
27	24.68	100	42	99.8048
28	27.52	100	43	99.8267
29	24.58	100	43	99.8397
2	28.08	100	43	99.8173
30	22.36	100	42	99.8361
31	25.16	100	43	99.8632
32	22.93	100	42	99.8143
33	24.42	100	42	99.8368
34	20.33	100	42	99.803
35	22.24	100	42	99.8352
36	24.43	100	42	99.8379
37	24.42	100	42	99.8434
38	23.75	100	42.5	99.8396
39	25.47	100	41.5	99.8765
3	25.63	100	43	99.8341
40	24.32	100	43	99.843
41	23.05	100	42	99.835
42	24.34	100	43	99.8072
43	25.01	100	43	99.841
44	32.46	100	42	99.8627
45	30.56	100	42	99.8664
46	23.07	100	42	99.8447
47	24.29	100	42	99.8539
48	25.86	100	43	99.811
49	25.89	100	42	99.842
4	24.54	100	42	99.8801
501	20.25	100	42	99.7733
502	19.06	100	42	99.7938
503	22.52	100	42	99.8072
504	19.6	100	42	99.7683
505	28.08	100	42	99.8619
506	19.6	100	42	99.748
507	18.9	100	42.5	99.7495
508	20.1	100	43	99.7855
509	27.36	100	42	99.8274
50	24.83	100	42	99.8234
510	19.23	100	43	99.7677
511	18.71	100	43	99.7772
512	26.03	100	42	99.8299
513	23.94	100	42	99.8469
514	19.6	100	42	99.8292
515	21.96	100	42	99.8114
516	22.58	100	42.5	99.81
517	26.19	100	42	99.8326
518	23.96	100	43	99.8
519	22.23	100	43	99.8255
51	23.7	100	43	99.7988
520	22.58	100	43	99.7903
521	21.39	100	43	99.8143
522	21.14	100	43	99.781
523	23.98	100	42	99.8178
524	20.65	100	42	99.8177
525	26.81	100	42	99.804
526	25.55	100	42	99.842
527	23.71	100	42	99.8303
528	20.39	100	42	99.8197
529	26.98	100	42	99.8049
52	24.49	100	43	99.8538
530	24.27	100	42	99.7968
531	23.62	100	42	99.8094
532	26.88	100	42	99.8219
533	27.65	100	43	99.8306
534	26.96	100	42.5	99.3423
535	22.67	100	42	99.4231
536	25.56	100	42	99.431
537	24.5	100	42	99.4908
538	30.09	100	42.5	99.5369
539	27.44	100	42.5	99.4325
53	21.09	100	43	99.8708
540	26.19	100	42	99.4093
541	25.15	100	42.5	99.3968
542	23.81	100	42	99.3957
543	23.28	100	42	99.839
544	28.49	100	42.5	99.5345
545	25.32	100	42	99.306
546	25.81	100	42	99.4221
547	24.85	100	42.5	99.3927
548	26.62	100	42.5	99.4053
549	21.96	100	42	99.8646
54	22.1	100	42	99.8322
550	20.03	100	42	99.335
551	30.96	100	42	99.8621
552	27.01	100	42	99.353
553	27.73	100	42	99.4745
554	22.96	100	42	99.841
555	25.75	100	42	99.8178
556	20.47	100	42	99.4519
557	26.36	100	42	99.8346
558	26.32	100	42	99.83
559	22.88	100	42	99.8327
55	23.66	100	42	99.8708
560	27.08	100	42	99.3912
561	30.17	100	42	99.8432
562	23.75	100	42	99.8473
563	22.02	100	42	99.8415
564	26.62	100	42	99.8503
565	26.62	100	42	99.8215
566	24.72	100	42	99.4118
567	24.65	100	42.5	99.392
568	30.91	100	43	99.4378
569	26.89	100	42.5	99.3363
56	19.55	100	43	99.8682
570	21.77	100	42.5	99.3781
571	21.12	100	42	99.332
572	24.01	100	42.5	99.3693
573	23.64	100	42	99.3035
574	26.12	100	42.5	99.3434
575	22.32	100	42	99.4104
576	23.32	100	43	99.3175
577	26.85	100	43	99.3688
578	26.09	100	42.5	99.356
579	27.24	100	42	99.4959
57	25.34	100	42	99.8351
580	22.12	100	42	99.4569
581	26.98	100	42	99.3707
582	23.64	100	42	99.4227
583	24.67	100	42.5	99.3887
584	24.43	100	43	99.4425
585	24.11	100	43.5	99.3002
586	27.76	100	43	99.5184
587	23.33	100	42.5	99.2502
588	26.27	100	42.5	99.4712
589	26.48	100	43	99.3507
58	23.4	100	43	99.8236
590	26.44	100	43	99.3347
591	26.11	100	43	99.3426
592	25.27	100	43	99.4147
593	24.34	100	43	99.3498
594	26.53	100	43	99.4158
595	25.78	100	42	99.383
596	25.01	100	42.5	99.3385
597	25.65	100	42.5	99.3214
598	26.64	100	42.5	99.4401
599	23.82	100	43	99.4556
59	27.1	100	42	99.8562
5	23.84	100	42.5	99.8021
600	30.25	100	43	99.4731
601	27.73	100	43	99.5445
602	21.99	100	42.5	99.4163
603	24.84	100	42	99.3656
604	24.15	100	42	99.4478
605	24.59	100	42	99.4979
606	30.81	100	43	99.4867
607	27.13	100	42.5	99.4675
608	20.95	100	42.5	99.4685
609	22.86	100	43	99.4371
60	24.09	100	43	99.7899
610	25.65	100	42.5	99.4115
611	27.26	100	42	99.4071
612	26.35	100	42.5	99.4582
613	26.1	100	42.5	99.5248
614	24.19	100	43	99.2812
615	26.24	100	42.5	99.3578
616	28.34	100	43	99.4781
617	25.16	100	43	99.4813
618	22.43	100	42	99.4458
619	29.59	100	42	99.8331
61	29.48	100	43	99.8528
620	24.19	100	42	99.8125
621	28.54	100	42.5	99.8065
622	27	100	42.5	99.816
623	25.29	100	43	99.8273
624	22.4	100	42	99.8029
625	30.94	100	43	99.8513
626	24.16	100	42	99.8357
627	21.78	100	42	99.8276
628	24.45	100	42	99.843
629	27.61	100	42	99.8029
62	22.42	100	43	99.8472
630	27.36	100	42.5	99.804
631	25.15	100	43	99.8212
632	18.12	100	42.5	99.8064
633	27.17	100	43	99.838
634	25.25	100	42	99.823
635	29.81	100	42.5	99.846
636	23.76	100	42.5	99.8529
637	30.24	100	42	99.8472
638	23.87	100	42	99.8427
63	19.71	100	43.5	99.7919
640	26.29	100	42.5	99.8223
641	25.77	100	43	99.8219
642	20.73	100	42	99.8159
643	24.33	100	42	99.8272
644	25.61	100	42	99.8418
645	25.06	100	43	99.8276
646	33.28	100	42.5	99.8248
647	25.13	100	42.5	99.8338
648	26.74	100	42	99.81
649	24.49	100	42.5	99.8209
64	22.98	100	42	99.8338
650	26.22	100	42	99.7994
651	24.95	100	42	99.8142
652	26	100	42	99.8217
653	25.77	100	42.5	99.8075
654	25.59	100	42.5	99.8424
655	23.26	100	42.5	99.7909
656	29.21	100	42.5	99.7474
657	27.55	100	42.5	99.7676
658	30.15	100	42	99.8488
659	21.19	100	42.5	99.7665
65	26.08	100	43	99.8101
660	26.09	100	42.5	99.7378
661	21.99	100	42.5	99.7377
662	27.14	100	42.5	99.7825
663	30.07	100	42.5	99.756
664	31.65	100	42.5	99.7854
665	25.3	100	42	99.8415
666	22.15	100	42.5	99.7551
667	19.28	100	42.5	99.75
668	23.49	100	42.5	99.7751
669	28.46	100	42.5	99.7348
66	24.78	100	43	99.7874
670	25.39	100	42.5	99.7245
671	25.18	100	42.5	99.7567
672	22.06	100	42.5	99.7481
673	23.38	100	42	99.8133
674	27.36	100	42	99.8195
675	26.45	100	42	99.8359
676	26.7	100	42	99.8453
677	30.27	100	42	99.7755
678	27.72	100	42.5	99.7623
679	27.4	100	42	99.8816
67	21.94	100	43	99.8005
680	26.32	100	43	99.8421
681	29.34	100	42	99.8511
682	23.75	100	42.5	99.8532
683	30.05	100	42	99.8464
684	24.14	100	42	99.8359
685	25	100	42	99.8205
686	28.84	100	42	99.8348
687	26.07	100	42	99.8408
688	25.28	100	42	99.8506
689	22.93	100	42	99.8184
68	22.33	100	43.5	99.764
690	25.45	100	42	99.8232
691	21.17	100	42	99.8257
692	26.92	100	42	99.835
693	28.37	100	42	99.7998
694	24.03	100	42	99.8141
695	28.13	100	42	99.8219
696	24.61	100	42	99.8221
697	31.19	100	42.5	99.8321
698	23.81	100	42	99.8081
699	21.42	100	42	99.8327
69	22.86	100	43	99.7889
6	23.74	100	43	99.8136
700	25.92	100	42	99.8149
701	20.75	100	42	99.1464
702	24.54	100	42	99.2749
703	20.22	100	42	99.2513
704	23.94	100	42	99.2859
705	23.21	100	42	99.8445
706	26.02	100	42.5	99.3403
707	20.99	100	42	99.2246
708	23.77	100	42	99.1097
709	20.29	100	42	99.0885
70	23.05	100	43	99.792
710	21.18	100	41.5	99.2205
711	28.55	100	42	99.1884
712	26.36	100	41.5	99.083
713	17.3	100	42	99.0686
714	20.56	100	42.5	99.149
715	25.18	100	42	99.2219
716	26.75	100	42	99.3093
717	24.25	100	42	99.2668
718	21.34	100	42	99.2808
719	20.5	100	42	98.9818
71	21.58	100	43	99.8196
720	23.65	100	42	98.9606
721	23.02	100	42	99.1276
722	22.74	100	42	99.2942
723	19.96	100	42	99.3107
724	25.44	100	42	99.0496
725	21.7	100	42	99.2232
727	38.77	100	42	99.834
728	22.23	100	41	99.8606
729	22.01	100	42	99.3364
72	22.86	100	43	99.8415
730	23.1	100	42	99.8455
731	24.6	100	42	99.8594
732	19.24	100	42.5	98.9494
733	24	100	42	99.8338
734	20.42	100	42	99.3705
735	24.88	100	41.5	98.9858
736	19.46	100	42	99.0931
737	18.31	100	42	98.9767
738	30.14	100	42	99.837
739	25.55	100	42	99.8542
73	25.72	100	43	99.8074
740	25.73	100	41.5	99.8201
741	21.41	100	42	99.0096
742	21.18	100	42	99.027
743	20.77	100	42	99.0436
744	22.9	100	42	99.3238
745	20.49	100	41.5	98.9004
746	34.83	100	42	99.7103
747	34.89	100	42	99.1597
748	19.95	100	41.5	99.08
749	22.78	100	42	99.2878
74	24.53	100	43	99.8257
750	18.53	100	42	99.1867
751	24.03	100	42	99.0924
752	20.62	100	42	99.2199
753	18.1	100	42	99.0601
754	20.62	100	42	99.2964
755	21.3	100	42	99.0074
756	19.78	100	42	99.3557
757	22.32	100	41.5	99.1174
758	24.27	100	42	99.3299
759	19.3	100	42	99.001
75	25.03	100	43	99.7849
760	24.44	100	42	99.2294
761	22.62	100	41.5	99.1348
762	23.43	100	42	99.2087
763	24.03	100	42	99.2053
764	22.8	100	41	99.1829
765	21.74	100	42	99.195
766	24.98	100	42	99.2788
767	23.92	100	42	99.2649
768	22.66	100	42	99.1797
769	17.92	100	41	99.1182
76	23.06	100	43	99.8122
770	23.72	100	42	99.2456
771	24.05	100	42	99.2233
772	20.13	100	42	99.217
773	22.5	100	42	99.1129
774	21.73	100	42	99.1434
775	23.03	100	42	99.2698
776	27.98	100	43	99.1761
777	25.83	100	42	99.1418
778	20.98	100	42	99.139
779	19.41	100	41.5	99.1468
77	21.2	100	43	99.7737
780	23.09	100	42	99.2085
781	26.6	100	41.5	99.3316
782	23.69	100	42	99.2371
783	21.26	100	43	99.7616
784	22.74	100	42	99.8365
785	22.34	100	43	99.7133
786	31.55	100	43	99.7709
787	30.24	100	43	99.7276
788	22.31	100	43	99.7814
789	21.51	100	43	99.772
78	21.73	100	43	99.7915
790	19.36	100	42	99.7691
791	26.66	100	43	99.7589
792	22.21	100	43	99.7359
793	31.18	100	43	99.7687
794	29.47	100	43	99.7532
795	27.32	100	42	99.827
796	27.16	100	43	99.7561
797	20.34	100	43	99.7363
798	34.96	100	43	99.7921
799	35.62	100	43	99.7682
79	24.22	100	43	99.7955
7	22.94	100	43	99.7836
800	20.82	100	43	99.7223
801	22.91	100	43	99.7566
802	21.89	100	43	99.735
803	26.49	100	43	99.7505
804	21.88	100	42	99.7045
805	26.57	100	43	99.7138
806	19.4	100	42	99.6672
807	23.34	100	42	99.8352
808	27.39	100	43	99.7562
809	28.27	100	42	99.7738
80	22.48	100	43	99.799
810	23.46	100	42	99.7596
811	30.45	100	42	99.7485
812	30.74	100	43	99.775
813	19.2	100	43	99.735
816	27.21	100	42	99.7378
817	27.59	100	42.5	99.7383
818	28.03	100	42	99.7715
819	34.08	100	42	99.7713
81	23.84	100	43	99.8014
820	25.82	100	42	99.7482
821	21.06	100	42	99.769
822	23.52	100	42	99.7506
823	27.92	100	42	99.7552
824	22.48	100	42	99.7664
825	24.68	100	42	99.7654
82	26.07	100	43	99.7911
830	22.34	100	42	99.8233
831	28.62	100	42	99.7985
832	24.38	100	42	99.7837
833	25.35	100	42	99.7837
834	26.02	100	42	99.7894
835	22.77	100	42	99.7588
836	27.86	100	42	99.8413
83	23.27	100	43	99.7785
84	25.36	100	43.5	99.7523
85	25.83	100	44	99.7848
86	26.83	100	43.5	99.7742
87	25.4	100	43	99.8488
88	23.53	100	43	99.8414
89	15.38	100	43	99.8547
8	21.72	100	43	99.7642
90	22.24	100	43	99.8634
91	27.2	100	42.5	99.8593
92	23.23	100	43	99.854
93	21.59	100	43	99.8285
94	23.89	100	43	99.8531
95	21.94	100	43	99.8196
96	21.25	100	43	99.8224
97	21.11	100	43	99.8403
98	20.32	100	43	99.8298
99	22.28	100	44	99.8229
9	25.58	100	43	99.8433
Average	24.23	100	42.43	99.65

## Sheet: Table S3
Table S3 Genome mapping quality and genome coverage of genome sequencing data.
Sample	AverageDepth	Coverage_1X	Coverage_5X
100	10.6754	0.914057	0.804463
101	11.4641	0.915651	0.819686
102	12.3983	0.921457	0.832537
103	11.8604	0.919194	0.828897
104	9.89972	0.910149	0.781677
105	9.72209	0.91248	0.781841
106	10.6875	0.91236	0.802812
107	9.42183	0.911302	0.765433
108	11.5068	0.915452	0.813686
109	10.3111	0.909617	0.788381
10	10.3765	0.911137	0.794006
110	13.1881	0.919688	0.835563
111	11.905	0.915556	0.820484
112	9.46493	0.9084	0.761201
113	7.76922	0.902206	0.700659
114	11.3957	0.917305	0.812699
115	11.2464	0.912504	0.806986
116	13.3361	0.918125	0.83794
117	12.1988	0.916977	0.825827
118	10.6762	0.916251	0.798248
119	10.0678	0.912819	0.787253
11	14.4522	0.915101	0.841717
120	10.1212	0.910178	0.787631
121	9.97403	0.911494	0.781203
122	11.35	0.915501	0.812133
123	10.6359	0.913027	0.799309
124	9.0405	0.907401	0.75248
125	11.6365	0.917037	0.815772
126	11.618	0.913637	0.80863
127	10.5979	0.912653	0.800361
128	10.2617	0.911302	0.787583
129	10.7624	0.91417	0.799865
12	12.8976	0.916309	0.833999
130	10.7869	0.956568	0.883347
131	11.0835	0.912914	0.802569
132	10.1967	0.912383	0.782387
133	10.3637	0.912467	0.789656
134	9.87592	0.910977	0.779192
135	10.8612	0.912725	0.800166
136	11.2813	0.91564	0.810786
137	9.93282	0.912054	0.784286
138	11.117	0.913103	0.808599
139	10.796	0.913378	0.796807
13	9.56004	0.906655	0.770102
140	11.6386	0.913291	0.804457
141	9.50077	0.908973	0.761737
142	11.6301	0.914522	0.813545
143	9.70234	0.911705	0.774049
144	10.617	0.911977	0.794521
145	9.67502	0.909389	0.769365
146	11.1456	0.916903	0.810474
147	9.4988	0.917332	0.771423
148	10.5016	0.90966	0.787163
149	10.8133	0.917351	0.800784
14	11.4937	0.912013	0.811823
150	8.51024	0.907278	0.737653
151	10.3371	0.913543	0.78924
15	12.4686	0.922796	0.841347
16	12.7488	0.923485	0.833382
17	13.1281	0.915565	0.836257
18	15.0036	0.917165	0.847339
19	11.6354	0.91387	0.817507
1	13.892	0.917422	0.833816
20	10.9412	0.90829	0.80223
21	12.0184	0.91276	0.822742
22	12.1898	0.916055	0.82438
23	12.6762	0.916174	0.83172
24	13.6111	0.914597	0.820453
25	10.4968	0.912338	0.79278
26	10.7582	0.91203	0.801501
27	12.2614	0.915866	0.82906
28	13.6517	0.916282	0.837971
29	12.17	0.913129	0.826711
2	13.9382	0.917782	0.843306
30	11.1068	0.908467	0.787228
31	12.5436	0.917195	0.83439
32	11.3477	0.911715	0.803741
33	12.131	0.913235	0.824622
34	10.0472	0.910507	0.780376
35	10.9994	0.910693	0.798214
36	12.1281	0.913853	0.821781
37	12.0948	0.913211	0.819325
38	11.8034	0.913156	0.820129
39	12.6579	0.911165	0.810363
3	12.7675	0.915002	0.831943
40	12.069	0.913209	0.823669
41	11.4759	0.911717	0.812725
42	12.0936	0.913197	0.823902
43	12.451	0.916075	0.831418
44	16.1081	0.918527	0.845397
45	15.1755	0.918427	0.839619
46	11.4923	0.911028	0.806426
47	12.0913	0.916173	0.824231
48	12.8698	0.916738	0.834884
49	12.8527	0.916213	0.830441
4	12.2003	0.912748	0.810297
501	10.0148	0.913046	0.791572
502	9.40441	0.908753	0.769591
503	11.1695	0.910656	0.803535
504	9.72054	0.910343	0.785037
505	13.9512	0.913015	0.829865
506	9.7033	0.906766	0.777475
507	9.35573	0.908489	0.767705
508	9.94821	0.908742	0.786125
509	13.6306	0.915379	0.830466
50	12.3111	0.912351	0.81996
510	9.5257	0.909225	0.770559
511	9.27916	0.90885	0.76786
512	12.935	0.912491	0.817567
513	11.9201	0.911244	0.80396
514	9.73517	0.906656	0.775267
515	10.9031	0.908226	0.787445
516	11.2191	0.911098	0.810706
517	13.0297	0.917512	0.825517
518	11.9151	0.912375	0.822264
519	11.0236	0.911813	0.809131
51	11.7767	0.914068	0.821832
520	11.2115	0.912444	0.814093
521	10.6106	0.91459	0.805788
522	10.5056	0.910481	0.799628
523	11.9007	0.912957	0.82054
524	10.2323	0.907467	0.791732
525	13.2978	0.915706	0.832327
526	12.6833	0.914176	0.829851
527	11.8086	0.915025	0.806556
528	10.1088	0.908685	0.782021
529	13.3691	0.917427	0.836449
52	12.1928	0.914808	0.828865
530	12.0287	0.913677	0.819667
531	11.7256	0.915302	0.821421
532	13.3789	0.916196	0.835884
533	13.7585	0.916993	0.842159
534	13.3831	0.919266	0.840176
535	11.2367	0.915568	0.810123
536	12.6833	0.915006	0.825965
537	12.1759	0.91565	0.825414
538	14.9524	0.919769	0.849489
539	13.6382	0.916995	0.836688
53	10.5031	0.915102	0.804403
540	12.9842	0.916211	0.830508
541	12.485	0.916616	0.829611
542	11.8079	0.913708	0.815436
543	11.5884	0.910405	0.799032
544	14.1083	0.919146	0.841124
545	12.5944	0.92026	0.832818
546	12.7933	0.916779	0.831958
547	12.3118	0.922708	0.830858
548	13.2017	0.915568	0.833278
549	10.9304	0.907352	0.785831
54	10.9928	0.912509	0.799384
550	9.92955	0.908423	0.781282
551	15.3917	0.91574	0.837447
552	13.3941	0.916397	0.835031
553	13.7497	0.917628	0.838021
554	11.4277	0.909731	0.794464
555	12.8138	0.911744	0.816835
556	10.1702	0.909803	0.785033
557	13.1334	0.920651	0.83036
558	13.1001	0.915113	0.8237
559	11.3965	0.91049	0.796454
55	11.7538	0.912412	0.81204
560	13.3988	0.916725	0.831725
561	14.9774	0.918225	0.842991
562	11.7899	0.913196	0.806203
563	10.9486	0.912234	0.796232
564	13.234	0.916361	0.830619
565	13.2319	0.916975	0.827695
566	12.2493	0.922158	0.827828
567	12.227	0.92494	0.831347
568	15.3204	0.92216	0.852273
569	13.3281	0.920869	0.839019
56	9.72386	0.908043	0.781244
570	10.7717	0.912697	0.799167
571	10.4794	0.914147	0.793262
572	11.9021	0.915122	0.820774
573	11.7178	0.91691	0.816508
574	12.9403	0.920954	0.833387
575	11.0484	0.915507	0.803638
576	11.546	0.914418	0.810577
577	13.2888	0.920438	0.838238
578	12.9398	0.918517	0.832424
579	13.4933	0.917872	0.831866
57	12.6065	0.913631	0.829608
580	11.0027	0.916316	0.802288
581	13.369	0.920392	0.839081
582	11.7359	0.916754	0.813172
583	12.2327	0.91571	0.825366
584	12.1382	0.918761	0.828716
585	11.9672	0.91896	0.828934
586	13.8094	0.920209	0.84264
587	11.5877	0.916778	0.81843
588	13.054	0.919311	0.83846
589	13.1296	0.921405	0.841445
58	11.6375	0.913884	0.81888
590	13.0687	0.928913	0.846427
591	12.9809	0.920207	0.837785
592	12.5427	0.918552	0.833512
593	12.1236	0.919361	0.829824
594	13.1595	0.916415	0.83615
595	12.823	0.921403	0.83825
596	12.3866	0.9177	0.829853
597	12.6765	0.918276	0.832218
598	13.2254	0.920169	0.837824
599	11.8302	0.915928	0.821125
59	13.4848	0.916908	0.838968
5	11.8518	0.91423	0.823097
600	14.9316	0.92262	0.853164
601	13.7526	0.927169	0.846288
602	10.9157	0.912713	0.804359
603	12.3424	0.918891	0.826368
604	11.9983	0.927008	0.825502
605	12.2234	0.915414	0.819276
606	15.2774	0.928307	0.858892
607	13.4596	0.92059	0.84037
608	10.4293	0.912476	0.791493
609	11.3819	0.914236	0.81308
60	11.9676	0.922124	0.829027
610	12.6869	0.914706	0.826905
611	13.5654	0.931031	0.85031
612	13.0935	0.921452	0.83735
613	12.9831	0.919938	0.835706
614	12.0134	0.917441	0.82392
615	13.0608	0.921189	0.837745
616	14.143	0.919675	0.84309
617	12.566	0.917002	0.825873
618	11.1377	0.914201	0.803224
619	14.6549	0.92042	0.843587
61	14.6326	0.920527	0.85052
620	11.9599	0.915213	0.814427
621	14.1686	0.919805	0.838476
622	13.4301	0.919993	0.83641
623	12.5425	0.915932	0.824389
624	11.112	0.914082	0.801314
625	15.3741	0.920192	0.848387
626	12.0067	0.913911	0.814602
627	10.8312	0.911494	0.796624
628	12.1193	0.917067	0.823041
629	13.6993	0.928422	0.844468
62	11.1203	0.924398	0.815348
630	13.5681	0.928453	0.844194
631	12.4695	0.916002	0.818448
632	9.01621	0.908216	0.743771
633	13.4751	0.919161	0.837156
634	12.5483	0.915415	0.822803
635	14.8485	0.921453	0.847922
636	11.796	0.916174	0.81425
637	15.0449	0.920088	0.845285
638	11.8511	0.913962	0.813832
63	9.7757	0.911827	0.780673
640	13.0486	0.916535	0.826135
641	12.7841	0.918682	0.827808
642	10.2788	0.909945	0.775222
643	12.048	0.915646	0.817793
644	12.718	0.91713	0.823056
645	12.4799	0.917351	0.824124
646	16.5362	0.925876	0.854623
647	12.4777	0.918818	0.82364
648	13.2544	0.919571	0.834225
649	12.1304	0.915982	0.816653
64	11.367	0.912983	0.811474
650	13.0526	0.918043	0.832145
651	12.4226	0.917781	0.822392
652	12.8745	0.916009	0.826547
653	12.7706	0.917114	0.825663
654	12.705	0.918568	0.827404
655	11.454	0.916253	0.811268
656	14.383	0.919446	0.84113
657	13.6016	0.919702	0.839496
658	14.9842	0.915142	0.828302
659	10.4209	0.914887	0.790727
65	13.479	0.958445	0.919944
660	12.8877	0.922173	0.830558
661	10.8071	0.914263	0.794512
662	13.3854	0.923523	0.833818
663	14.8313	0.922181	0.848037
664	15.6162	0.920507	0.849567
665	12.6089	0.913779	0.818071
666	10.9014	0.913395	0.798019
667	9.51754	0.911151	0.76634
668	11.5385	0.916481	0.811181
669	14.0208	0.919443	0.839518
66	12.2404	0.916558	0.82714
670	12.4951	0.916288	0.821966
671	12.414	0.914727	0.819446
672	10.8473	0.913221	0.79487
673	11.6299	0.927237	0.813226
674	13.6289	0.918332	0.833702
675	13.1668	0.914108	0.82152
676	13.3051	0.921139	0.834814
677	14.9221	0.920496	0.843931
678	13.7039	0.918994	0.834056
679	13.6614	0.915027	0.826842
67	10.8642	0.917291	0.81085
680	13.0724	0.918323	0.830799
681	14.577	0.918716	0.836025
682	11.7877	0.913801	0.809014
683	14.9309	0.921072	0.84548
684	12.011	0.914941	0.814047
685	12.4347	0.914597	0.816008
686	14.4067	0.920609	0.840887
687	12.9678	0.922838	0.832876
688	12.5476	0.9136	0.813867
689	11.3929	0.914781	0.803794
68	11.0468	0.911512	0.807861
690	12.618	0.917978	0.825219
691	10.4763	0.911932	0.783297
692	13.3658	0.920168	0.833269
693	14.1465	0.921118	0.84326
694	11.9043	0.917937	0.818236
695	13.9794	0.918019	0.837757
696	12.2082	0.913707	0.811283
697	15.5021	0.920044	0.84776
698	11.8187	0.918673	0.815026
699	10.6679	0.914247	0.78871
69	11.333	0.916358	0.815017
6	11.818	0.91375	0.822315
700	12.8378	0.915039	0.822474
701	10.2632	0.912172	0.780186
702	12.1214	0.914606	0.811778
703	9.98785	0.915715	0.78389
704	11.8738	0.918225	0.81885
705	11.55	0.910533	0.794297
706	12.9004	0.919482	0.831186
707	10.3752	0.911957	0.791693
708	11.7516	0.921059	0.814723
709	10.0173	0.909897	0.776794
70	11.3844	0.914254	0.815174
710	10.5093	0.91271	0.786534
711	14.1134	0.920953	0.841056
712	13.0291	0.919391	0.826564
713	8.5707	0.906559	0.73076
714	10.2031	0.910871	0.780378
715	12.444	0.922794	0.827844
716	12.1553	0.915087	0.814449
717	12.0402	0.916807	0.82196
718	10.5836	0.913889	0.794026
719	10.1328	0.914813	0.781052
71	10.6803	0.913387	0.803193
720	11.6665	0.915396	0.807538
721	11.3734	0.915297	0.80887
722	11.255	0.915737	0.81027
723	9.89042	0.910488	0.775698
724	12.5292	0.918776	0.828251
725	10.7394	0.914438	0.795462
727	19.2471	0.926026	0.863581
728	11.0551	0.908796	0.780546
729	10.869	0.909877	0.796798
72	11.3435	0.914124	0.81657
730	11.4525	0.913958	0.798712
731	12.2164	0.915952	0.813305
732	9.51291	0.908534	0.760825
733	11.9147	0.91774	0.803403
734	10.1284	0.922632	0.782102
735	12.4172	0.937968	0.844569
736	9.59822	0.906757	0.754774
737	9.06871	0.910348	0.754014
738	14.9482	0.919855	0.838819
739	12.6847	0.910058	0.805927
73	12.7318	0.933509	0.846289
740	12.8006	0.913862	0.813027
741	10.5592	0.916721	0.795995
742	10.49	0.915153	0.791289
743	10.2536	0.912369	0.781799
744	11.3379	0.915322	0.804278
745	10.142	0.910742	0.777817
746	17.2576	0.929358	0.863937
747	17.1786	0.93132	0.863597
748	9.82074	0.916357	0.769422
749	11.2675	0.916373	0.807785
74	12.0988	0.916774	0.826019
750	9.10892	0.913577	0.743901
751	11.8433	0.914563	0.810706
752	10.172	0.91073	0.777268
753	8.93516	0.907634	0.744131
754	10.1955	0.912886	0.784434
755	10.5184	0.919104	0.788148
756	9.75828	0.909869	0.767214
757	11.1748	0.975587	0.840892
758	11.9865	0.915936	0.811918
759	9.52711	0.90959	0.76394
75	12.3629	0.915207	0.829236
760	12.0382	0.913494	0.812269
761	11.1801	0.929739	0.808021
762	11.5611	0.922805	0.81363
763	11.8745	0.923816	0.814457
764	11.7005	0.977565	0.900591
765	10.7941	0.913871	0.796732
766	12.3454	0.916017	0.820164
767	11.8512	0.914776	0.812724
768	11.2342	0.915155	0.809165
769	8.87949	0.905124	0.740346
76	11.3808	0.916266	0.816918
770	11.7729	0.914665	0.811818
771	11.9238	0.915814	0.816183
772	10.0024	0.927507	0.781085
773	11.6228	0.957674	0.887934
774	10.7263	0.912293	0.790512
775	11.3899	0.914265	0.806199
776	13.8644	0.920544	0.839156
777	12.7633	0.917167	0.824146
778	10.8109	0.952775	0.866363
779	9.63476	0.908371	0.765188
77	10.5009	0.91351	0.800454
780	11.4301	0.914219	0.806091
781	13.1932	0.918724	0.828317
782	11.7384	0.915875	0.812438
783	10.5484	0.917758	0.807836
784	11.2696	0.913266	0.789554
785	11.0413	0.917931	0.814592
786	15.593	0.922143	0.855574
787	15.0168	0.923752	0.85719
788	11.0561	0.91942	0.812789
789	10.6872	0.917708	0.810108
78	10.7417	0.91564	0.806336
790	9.59056	0.911817	0.774473
791	13.2298	0.922196	0.845649
792	11.0308	0.915031	0.812147
793	15.4439	0.922971	0.856829
794	14.5983	0.920392	0.849559
795	13.5639	0.916643	0.825771
796	13.4719	0.921189	0.84096
797	10.0851	0.911129	0.787203
798	17.2942	0.930242	0.871761
799	17.6639	0.930472	0.872619
79	12.4922	0.959228	0.913413
7	11.3921	0.912808	0.816633
800	10.3165	0.915413	0.796724
801	11.3881	0.917091	0.818345
802	10.8644	0.915699	0.807986
803	13.078	0.91872	0.837539
804	10.8449	0.913177	0.800811
805	13.2163	0.91869	0.838693
806	9.62281	0.91356	0.775045
807	11.5825	0.914894	0.796281
808	13.5671	0.921076	0.845342
809	14.0549	0.922452	0.848018
80	11.1626	0.914452	0.81184
810	11.642	0.919849	0.820038
811	15.1075	0.922795	0.85383
812	15.2644	0.919158	0.849613
813	9.50257	0.912874	0.779983
816	13.5185	0.920722	0.840941
817	13.7078	0.918629	0.840402
818	13.9265	0.921891	0.84533
819	16.9273	0.92426	0.860612
81	11.8249	0.915097	0.826174
820	12.8548	0.919236	0.836538
821	10.4867	0.91312	0.80573
822	11.7099	0.916283	0.815332
823	13.9107	0.919486	0.838414
824	11.1594	0.913172	0.804437
825	12.261	0.916613	0.82052
82	12.9452	0.924157	0.84031
830	11.1097	0.915817	0.803834
831	14.1602	0.915561	0.830722
832	12.0803	0.917248	0.817788
833	12.584	0.912552	0.819806
834	12.8785	0.916032	0.825658
835	11.3002	0.915283	0.808237
836	14.2909	0.955545	0.901809
83	11.4677	0.91292	0.809486
84	12.5622	0.918785	0.834107
85	12.809	0.918085	0.831277
86	13.2677	0.916586	0.832654
87	12.5609	0.912146	0.825552
88	11.6877	0.930263	0.828551
89	7.61111	0.900084	0.691559
8	10.7933	0.913587	0.807072
90	11.0155	0.911353	0.804507
91	13.4303	0.919506	0.838623
92	11.5304	0.91279	0.815234
93	10.706	0.913645	0.804571
94	12.3543	0.958528	0.909249
95	10.9195	0.913317	0.810987
96	10.5828	0.911433	0.802314
97	10.4966	0.910322	0.798235
98	10.0823	0.916297	0.794746
99	11.0626	0.91372	0.810753
9	12.7074	0.915022	0.832554
Average	12.02	0.916787	0.815906

## Sheet: Table S4
Table S4 Genomic variations for 517 indica rice accessions against the MSU reference genome.
Sample	SNPs	Insertions	Deletions
564	2088513	85351	131560
581	2059201	83546	129532
112	2001769	78724	123475
108	2078174	83796	129532
558	2066241	83313	129501
513	2015951	81133	126228
710	1973933	78431	122563
60	2220650	89607	139836
825	2064085	82553	128845
55	2104365	85322	132136
48	2099085	86576	134351
835	2028472	82730	127420
90	2123165	85329	133352
547	2141625	86479	134708
672	2064009	82974	128659
28	2129789	87344	135294
727	2075560	87373	134293
543	2041521	81777	126628
628	2073863	84234	129393
782	2025559	80968	126755
82	2225370	90067	140612
767	2039670	81588	127151
104	2051978	81139	127610
521	2158776	85463	134418
792	2048520	81909	128102
544	2159351	87891	136495
659	1998158	80778	124470
568	2109459	86034	133787
146	2147152	85561	133802
656	2113047	86607	133255
785	2069801	83824	129272
684	2060207	82980	129453
650	2035885	81837	127565
786	2134016	88616	135767
692	2145014	87484	134869
816	2095839	85010	132115
13	2015144	81497	125422
551	2117210	86499	133919
16	2342676	93512	147618
691	2012298	81423	125814
518	2077458	83379	130670
623	2096599	86269	132368
598	2101343	83894	131540
724	2057180	83280	128292
698	2111962	85616	132369
5	2070545	83582	130013
576	2025390	82112	126761
680	2104758	86195	132794
94	626104	26490	39247
29	2096805	85207	132364
642	2024098	82154	126128
755	2111582	82330	129463
671	2059727	83112	129052
784	2047841	83192	127998
670	2056261	83708	129028
584	2064560	82586	129101
114	2066821	83376	128607
530	2098501	84775	131816
141	1980322	77829	121810
65	610525	27364	40719
557	2178776	88142	137358
4	2068501	82752	129320
42	2106899	85498	132701
545	2011284	80349	126398
705	2060756	81744	128283
742	1957577	77931	120790
571	1978859	78143	121353
646	2147200	87537	135924
666	2025482	80840	126018
749	2001827	79139	124209
138	2071563	81562	128167
809	2083837	84962	132159
6	2084499	83493	130661
811	2100392	87263	133724
514	2025140	81168	125947
109	2065783	81906	128165
730	2029238	82306	126760
508	2023612	80859	125264
702	2070421	83767	128937
619	2133420	88024	134999
614	2017719	81152	125913
696	2093043	84722	130332
505	2121873	86301	134515
135	2003120	79396	124584
144	2064624	81891	128532
682	2088714	85338	130871
9	2098534	84902	131935
807	2039272	81970	126789
30	2019066	81289	125774
84	2061511	84073	129157
520	2054399	82628	128649
751	1996809	80424	124871
528	2046688	82745	128211
47	2066783	83820	130476
70	2099778	85478	131849
102	2123905	86974	134702
729	2023968	81294	124921
773	521010	23089	35002
142	2027919	80021	125784
111	2095195	82821	129904
745	1955062	76896	120653
540	2065662	84230	130102
648	2101773	86663	132720
796	2109894	86014	133052
665	2049791	82440	128436
771	2053606	82227	127753
31	1948606	80376	123954
603	2066507	82494	128874
725	1973883	79157	122283
803	2151832	88866	136374
39	2066688	83989	130335
68	2095610	85283	131669
804	2034866	83113	127619
625	2136365	88351	135809
23	2088540	84974	132068
74	2095497	86345	132547
695	2120192	85337	133733
54	1994192	80921	125440
607	2077604	84914	131132
818	2116737	85477	133116
711	2067584	84335	129906
616	2051097	82505	128824
641	2078108	85478	131049
738	2176437	88245	137816
46	2040155	82002	128801
151	2030076	81499	125352
532	2102703	85512	132396
657	2019947	81967	127004
11	2156371	87781	136020
89	2025764	80009	124502
675	2078461	84047	131133
569	2046902	82598	127864
768	1974920	77982	122040
766	2070917	82667	128953
124	1983619	76919	121385
92	2119343	86286	133579
686	2021162	81477	127055
585	2056102	81906	128161
787	2100652	86718	132987
582	2022590	80618	125519
3	2074531	83669	131015
83	2143925	86809	134073
587	2051400	81668	127264
820	2017134	81869	127342
79	539165	24334	35855
618	2079477	83534	129282
644	2088258	84891	131144
519	2061172	83239	129453
40	2061144	83944	130526
757	2013605	77419	122614
99	2100496	85018	132058
515	2034984	81552	126728
572	2047266	81892	127771
131	2068029	82928	128254
56	2030193	80667	126018
833	2089517	84941	131344
78	2047575	82827	127962
10	2066562	82890	128672
713	1917235	75567	116932
708	2092460	84379	130903
626	2061272	82442	129001
819	2119799	87640	136082
7	2046986	82702	128482
831	2146459	88400	135817
525	2091140	84998	132168
59	2078600	84752	132000
529	2097755	85623	132437
17	2074587	84082	131258
69	2099579	85148	132180
516	2065023	83159	129098
832	2092170	85432	131866
717	2007915	81069	125453
86	2090338	85471	131567
593	2051270	81830	128026
799	2280815	93679	145501
664	2103611	86023	133670
823	2073626	83289	130057
789	2033303	81535	126888
536	2057232	83778	129297
764	1152980	42382	68062
149	2161897	84612	133339
106	2077199	84057	130395
132	1992149	78119	122751
36	2079108	84595	131926
630	2243567	91397	142314
52	2077073	84013	131680
801	2065102	83700	129337
80	2074491	82424	128955
763	2164518	86011	135412
613	2083192	83727	130762
817	2096043	85539	132857
44	2102982	86183	133533
503	2052742	82388	128889
781	2039502	82500	128316
668	2079092	84213	130171
719	2004215	79858	123780
126	2069916	83545	129323
759	1962467	77579	120810
660	2014783	81552	125693
134	1961306	77366	121498
502	2008302	79789	124298
527	1975788	79445	122922
150	1969601	77459	120566
836	703852	30968	46719
667	1979453	77530	121691
507	2018828	79960	124415
805	2053724	84321	130589
18	2145502	87766	137177
739	2061902	83870	130079
128	2027996	80384	125808
740	2043556	82076	127667
93	2092605	84659	130847
33	2086068	84669	131843
95	2048698	81606	128547
600	2090410	86201	132614
583	2081758	83475	130318
555	2082556	84825	131170
105	2043282	82454	127119
718	2004300	80054	123966
721	2010817	80636	124870
140	2053803	83178	128406
631	2081089	85088	131405
706	2038308	81686	127637
800	2052369	82671	126472
125	2063602	82649	128515
137	2008030	78475	123332
687	2163454	87825	135777
812	2138244	88508	136725
704	2004311	80962	124680
19	2066745	83810	130347
677	2079645	85921	132224
8	1987883	79085	123053
103	2132723	84958	133432
548	2079036	84382	130733
679	2131887	86027	133834
14	2071429	83074	129235
101	2096818	85430	132021
685	2073577	83423	130311
526	2097400	85832	132780
830	1987478	80289	124239
640	2095967	86633	132897
734	2149895	83052	131416
736	1978820	77461	121258
120	2009742	79080	124611
73	2395818	97006	151569
678	2031818	81387	127031
537	2044024	82248	128431
602	2068466	82300	127830
673	2352567	93377	147309
597	2098984	84102	131201
121	2025874	79940	125265
658	2104585	86828	133570
793	2129861	88955	136508
22	2092371	84304	131351
127	2019060	80525	125762
43	2062113	84241	130295
590	2256197	90936	142206
45	2079629	85861	131638
15	1804490	73698	114315
541	2040574	82589	127770
539	2066960	84213	129800
703	2053374	82370	127847
662	2127128	86342	133292
772	1955887	76839	120400
34	2043140	82435	127345
535	2029585	81062	126618
643	2070275	84394	129909
115	2116222	85681	131907
808	2125925	87475	134757
709	1992651	79262	122503
777	2067781	82841	129243
775	2047227	81707	127058
723	1965375	77353	120900
701	1987483	78063	122493
501	2008109	80129	125002
608	1989438	79125	123404
72	2075266	84726	130642
524	2062988	83542	128967
88	2398787	95314	149659
741	2033197	81121	125299
566	2079807	82440	128800
531	2108022	85373	132179
690	2061027	83398	129502
553	2045931	83100	128854
24	2144297	87279	134825
64	2103430	86145	132631
12	2062335	84199	130352
633	2092995	86233	132330
610	2123660	86341	133318
743	1972460	78917	121893
760	2047866	81961	128000
655	2027470	82308	126861
609	2013936	80048	125670
712	2035077	83267	128053
728	2023698	80779	126530
509	2095621	83905	131196
732	1968693	76590	120331
604	2239807	88792	139640
707	1998449	79823	123997
20	2069717	83185	129531
634	2077383	84863	131096
107	1987850	79122	123123
661	2022335	82061	126066
119	2041168	79606	125015
122	2081535	84041	129940
97	2053095	81253	127582
26	2041164	81775	127186
596	2045452	82694	128721
37	2092294	84603	131138
622	2059239	84308	129500
722	2021403	80922	125381
653	2064048	84988	130782
1	2025681	82312	128203
577	2065823	84121	129441
733	2196012	87237	137164
663	2070341	83408	129472
735	1902857	75594	119168
754	2017643	79129	123787
522	2026841	81477	126341
510	2020420	79567	125203
567	2187072	87381	136671
747	2268182	93346	143713
627	2045976	81226	127355
688	2085126	85575	131529
61	2150148	89129	137558
822	2015861	80679	126237
637	2079503	84733	132179
615	2021525	81176	126140
762	2096588	83364	130898
580	1973406	78111	122384
778	597199	25793	38922
737	1882946	73015	114690
49	2114753	87012	134348
674	2080772	83646	130970
611	2231361	89940	140417
669	2068257	85068	130844
594	2098617	85424	132473
824	2044030	81841	127413
81	2069955	85039	130650
589	2069223	84169	129886
744	1985577	78165	121885
791	2075533	85198	131011
579	2081561	84029	130843
689	2003331	81339	125648
694	2063475	83768	129612
38	2045885	82740	129083
546	2066764	83679	129800
716	2052206	83066	128047
588	2085546	84343	131232
795	2104572	86240	132613
25	2048769	81945	128018
563	2042960	83038	128203
578	2065271	83471	130003
139	2041342	81623	126593
756	1971465	77293	121245
750	2065530	80460	126040
512	2082572	84429	131467
783	2042439	82745	127567
636	2053113	83525	128942
821	1944980	78638	122614
98	2079303	83240	129248
35	2128363	85849	133253
748	2110435	82439	129090
118	2064594	82836	128241
130	573872	25300	37952
731	2036535	82511	128259
605	2057527	82753	129683
813	2035437	81652	126590
834	2082224	84977	130580
110	2134228	85044	133476
66	2122754	86763	133986
699	1897389	76709	118228
770	2017725	80222	125974
794	2103287	87043	133909
57	2103528	85443	133171
629	2276714	93180	144376
621	2097969	86330	132477
542	2074429	84345	130367
133	2009960	79451	124311
27	2052424	84065	129644
676	2063277	84624	129787
145	1995355	79320	123169
649	2114986	86163	132773
612	2019703	82373	127301
620	2098906	86243	131889
71	2066321	83761	129278
53	1979259	80300	124755
652	2055492	84668	130170
574	2070913	83830	130463
606	2205443	89401	138725
761	2243241	88571	140064
550	2008232	80569	124832
592	2062585	83728	129609
573	2025989	80639	125924
776	2070534	82940	129654
116	2083637	83153	130459
586	2129607	85989	133715
774	2029832	80307	125538
21	2053244	83051	129253
123	2057698	81869	127184
780	2083907	83086	129407
549	2010493	80568	125159
113	1968619	77111	120633
58	2055979	82533	129335
506	1980667	79444	122878
129	2005547	78889	123966
746	2280616	93853	145733
769	1919533	75035	117561
32	2072995	83465	129741
714	1980846	78580	122738
148	2086660	81961	128512
533	2075591	84308	131095
552	2043015	83244	128596
556	1983926	78946	122852
560	2044774	83012	128502
798	2210571	92224	141551
753	1927360	74755	117504
779	1923134	75875	118228
554	2038562	81824	127561
2	2099892	84338	132143
511	2003761	79694	123769
575	2023860	80085	125481
63	2031894	81716	126485
806	1999403	79549	123894
635	2080388	84290	130886
617	2006967	80831	125758
647	2058132	84114	129389
790	2019126	80302	124607
50	2111271	86024	133384
100	2045804	81669	127895
797	2085329	82942	128959
559	2019154	81312	126412
51	2068953	83492	130433
752	1977418	78082	121802
570	2040128	80978	127060
561	2135364	87319	135641
802	2056593	83153	128006
720	2031311	81535	125632
758	2013336	80342	125435
62	2242396	89921	140135
810	2197528	88757	138743
715	2197913	88759	137979
96	2076975	82897	129834
562	2098609	85021	131606
765	1988344	78869	123760
697	2094568	87324	133864
591	2089479	84105	131153
683	2099140	86910	133797
601	2248908	90700	141720
599	2098471	84076	131325
595	2018761	80643	126342
504	1994880	79172	124049
681	2114504	86662	133437
143	2009322	78633	123788
67	2066610	83434	128955
538	2082625	84230	131812
76	2103924	86027	132190
654	2053654	84291	129309
645	2021865	80945	126110
87	2168835	89419	137342
91	2210905	91385	140972
77	2047495	83092	127796
117	2074429	84751	130551
632	1996861	78291	122695
638	2038674	82003	127543
147	2146013	83251	131670
788	2133291	86099	133559
523	2083844	84650	130865
624	2056144	83581	128390
700	2087490	85351	131682
517	2065610	83990	129821
651	2027090	81441	127389
534	2044251	83303	129146
85	2069041	84253	129855
693	2049811	82736	128820
136	2040766	81083	126971
565	2089800	85560	132088
75	2115340	86769	134033
41	2047009	82966	127924
SRR3992317	1780680	64716	103316
SRR3992318	1978327	76447	119932
SRR3992319	2076448	81065	129494
SRR3992320	2062921	82294	129110
SRR3992321	1948564	74126	118083
SRR3992322	1942289	75272	118335
SRR3992323	2003493	76965	122338
SRR3992326	2024155	79135	124637
SRR3992327	2027005	79026	124557
SRR3992329	1955842	75593	118183
SRR3992330	1974914	76346	120622
SRR3992331	2093513	80626	127509
SRR3992332	2020330	78753	124219
SRR3992333	1926926	73747	116136
SRR3992335	1766308	65889	103914
SRR3992337	2007587	77203	121935
SRR3992338	1969508	75114	119326
SRR3992339	1902064	70706	111938
SRR3992340	1949910	73956	117661
SRR3992351	1872563	70602	113071
SRR3992362	1478702	49238	79321
SRR3992365	2045404	81262	126904
SRR3992366	2038251	79348	126008
SRR3992367	2010837	77585	122747
SRR8692657	2202683	97297	150601
SRR8692665	2171745	92459	145560
SRR8692703	2189937	97745	150485
SRR8652301	2320053	102986	158371
SRR8652307	2187188	94002	148069
SRR8652310	2205972	94925	149101
SRR8652311	518102	23542	36426
SRR8652327	2572108	110866	174072
SRR8652330	2266820	100550	155161
SRR8652332	2324010	103277	158766
SRR8586081	2138784	92614	143789
SRR8586083	2207611	95245	148676
SRR8586086	2242941	97574	151885
SRR12524235	2129136	88244	138738
Average	2.04207e+06	82342.8	127992

## Sheet: Table S5
Table S5 Number of deleterious variations in subpopulation of landrace and cultivar.
Subpopulation	Count of Accessions	Median number of deleterious variation
Ind IV	200	3472
Ind I	181	3255
Ind II	126	3287.5

## Sheet: Table S6
Table S6 Genotyping results 319 quantitative trait nucleotides (QTNs) of the 212 vital gene in rice from RiceNavi database.
Chr	Pos_7.0	Method_Genotyping	Alt_Allele_Func	GeneName	DX1	DX10	DX100	DX101	DX102	DX103	DX104	DX105	DX106	DX107	DX108	DX109	DX11	DX110	DX111	DX112	DX113	DX114	DX115	DX116	DX117	DX118	DX119	DX12	DX120	DX121	DX122	DX123	DX124	DX125	DX126	DX127	DX128	DX129	DX13	DX130	DX131	DX132	DX133	DX134	DX135	DX136	DX137	DX138	DX139
Chr1	5271719	GATK4	increasing grain number	Gn1a	0|0	0|0	0|0	0|0	0|0	0|0	0|0	0|0	0|0	0|0	0|0	0|0	0|0	0|0	0|0	0|0	0|0	0|0	0|0	0|0	0|0	0|0	0|0	0|0	0|0	0|0	0|0	0|0	0|0	0|0	0|0	0|0	0|0	0|0	0|0	0|0	0|0	0|0	0|0	0|0	0|0	0|0	0|0	0|0	0|0
Chr1	5270928	GATK3	increasing grain number	Gn1a	1|1	1|1	1|1	1|1	1|1	1|1	1|1	1|1	1|1	1|1	1|1	1|1	1|1	1|1	1|1	1|1	1|1	1|1	1|1	1|1	1|1	1|1	1|1	1|1	1|1	1|1	1|1	1|1	1|1	1|1	1|1	1|1	1|1	1|1	1|1	1|1	1|1	1|1	1|1	1|1	1|1	1|1	1|1	1|1	1|1
Chr1	5568692	GATK4	fertility restoration	Rf3	1|1	1|1	1|1	1|1	1|1	0|0	0|0	1|1	1|1	1|1	1|1	0|0	1|1	0|0	0|0	1|1	1|1	1|1	1|1	0|0	1|1	1|1	0|0	1|1	1|1	1|1	1|1	1|1	0|0	1|1	1|1	1|1	1|1	1|1	1|1	0|0	1|1	1|1	0|0	1|1	1|1	1|1	1|1	0|0	1|1
Chr1	18722895	GATK4	hybrid incompatibility	ESA1	0|0	0|0	0|0	0|0	0|0	0|0	0|0	0|0	0|0	0|0	0|0	0|0	0|0	0|0	0|0	0|0	0|0	0|0	0|0	0|0	0|0	0|0	0|0	0|0	0|0	0|0	0|0	0|0	0|0	0|0	0|0	0|0	0|0	0|0	0|0	0|0	0|0	0|0	0|0	0|0	0|0	0|0	0|0	0|0	0|0
Chr1	22376434	GATK4	Hybrid male sterility	SaF	1|1	1|1	1|1	1|1	.|.	1|1	1|1	1|1	.|.	.|.	.|.	1|1	1|1	.|.	1|1	1|1	1|1	.|.	.|.	1|1	.|.	1|1	1|1	1|1	1|1	1|1	1|1	1|1	1|1	.|.	.|.	1|1	1|1	1|1	.|.	0|0	1|1	1|1	1|1	1|1	1|1	1|1	1|1	1|1	1|1
Chr1	22381235	GATK4	Hybrid male sterility	SaM	1|1	1|1	1|1	1|1	1|1	1|1	1|1	1|1	1|1	1|1	1|1	1|1	1|1	1|1	1|1	1|1	1|1	1|1	1|1	1|1	1|1	1|1	1|1	1|1	1|1	1|1	1|1	1|1	1|1	1|1	1|1	1|1	1|1	1|1	1|1	0|0	1|1	1|1	1|1	1|1	1|1	1|1	1|1	1|1	1|1
Chr1	31558876	GATK4	increasing grain number	NOG1	1|1	1|1	1|1	0|0	0|0	0|0	1|1	0|0	1|1	0|0	0|0	1|1	1|1	1|1	1|1	1|1	1|1	0|0	0|0	1|1	0|0	1|1	1|1	1|1	1|1	1|1	1|1	1|1	1|1	0|0	1|1	1|1	1|1	1|1	1|1	0|0	1|1	0|0	1|1	1|1	1|1	1|1	0|0	1|1	1|1
Chr1	33695501	GATK4	interspecific hybrid weakness	Hwi2	0|0	1|1	0|0	0|0	0|0	0|0	1|1	0|0	0|0	0|0	0|0	1|1	1|1	0|0	0|0	1|1	0|0	0|0	0|0	1|1	0|0	0|0	0|0	1|1	0|0	0|0	0|0	0|0	0|0	0|0	0|0	0|0	0|0	0|0	1|1	0|0	0|0	0|0	0|0	0|0	0|0	0|0	0|0	0|0	0|0
Chr1	35558484	GATK4	increasing grain number	LAX1	1|1	0|0	0|0	0|0	0|0	0|0	0|0	0|0	0|0	0|0	0|0	0|0	0|0	0|0	0|0	0|0	0|0	0|0	0|0	0|0	0|0	0|0	0|0	0|0	1|1	0|0	0|0	0|0	0|0	0|0	0|0	0|0	0|0	0|0	0|0	0|0	0|0	0|0	0|0	0|0	0|0	0|0	0|0	0|0	0|0
Chr1	35555900	GATK3	decreasing tiller number	LAX1	1|1	1|1	1|1	1|1	1|1	1|1	1|1	1|1	1|1	1|1	1|1	1|1	1|1	1|1	1|1	1|1	1|1	1|1	1|1	1|1	1|1	1|1	1|1	1|1	1|1	1|1	1|1	1|1	1|1	1|1	1|1	1|1	1|1	1|1	1|1	1|1	1|1	1|1	1|1	1|1	1|1	1|1	1|1	1|1	1|1
Chr2	6397412	GATK4	thermosensitive male sterility	tms5	0|0	0|0	0|0	0|0	0|0	0|0	0|0	0|0	0|0	0|0	0|0	0|0	0|0	0|0	0|0	0|0	0|0	0|0	0|0	0|0	0|0	0|0	0|0	0|0	0|0	0|0	0|0	0|0	0|0	0|0	0|0	0|0	0|0	0|0	0|0	0|0	0|0	0|0	0|0	0|0	0|0	0|0	0|0	0|0	0|0
Chr2	8117283	GATK4	larger grain width and weight	GW2	0|0	0|0	0|0	0|0	0|0	0|0	0|0	0|0	0|0	0|0	0|0	0|0	0|0	0|0	0|0	0|0	0|0	0|0	0|0	0|0	0|0	0|0	0|0	0|0	0|0	0|0	0|0	0|0	0|0	0|0	0|0	0|0	0|0	0|0	0|0	0|0	0|0	0|0	0|0	0|0	0|0	0|0	0|0	0|0	0|0
Chr2	9997737	GATK4	fertility restoration	Rf2	1|1	0|0	0|0	0|0	0|0	0|0	0|0	0|0	0|0	0|0	0|0	0|0	0|0	0|0	0|0	0|0	0|0	0|0	0|0	0|0	0|0	0|0	0|0	0|0	1|1	0|0	0|0	0|0	0|0	0|0	0|0	0|0	0|0	0|0	0|0	1|1	0|0	0|0	0|0	1|1	1|1	0|0	0|0	0|0	0|0
Chr2	28865723	GATK4	larger grain size and higher nitrogen use efficiency	OsGRF4	0|0	0|0	0|0	0|0	0|0	0|0	0|0	0|0	0|0	0|0	0|0	0|0	0|0	0|0	0|0	0|0	0|0	0|0	0|0	0|0	0|0	0|0	0|0	0|0	0|0	0|0	0|0	0|0	0|0	0|0	0|0	0|0	0|0	0|0	0|0	0|0	0|0	0|0	0|0	0|0	0|0	0|0	0|0	0|0	0|0
Chr3	4353347	GATK4	increasing grain length	OsLG3	1|1	1|1	1|1	1|1	1|1	1|1	1|1	1|1	1|1	1|1	1|1	1|1	1|1	1|1	1|1	1|1	1|1	1|1	1|1	1|1	1|1	1|1	1|1	1|1	1|1	1|1	1|1	1|1	1|1	1|1	1|1	1|1	1|1	1|1	1|1	1|1	1|1	1|1	1|1	1|1	1|1	1|1	1|1	1|1	1|1
Chr3	4352886	GATK4	increasing drought tolerance	OsLG3	0|0	0|0	0|0	0|0	0|0	0|0	0|0	0|0	0|0	0|0	0|0	0|0	0|0	0|0	0|0	0|0	0|0	0|0	0|0	0|0	0|0	0|0	0|0	0|0	0|0	0|0	0|0	0|0	0|0	0|0	0|0	0|0	0|0	0|0	0|0	1|1	0|0	0|0	0|0	0|0	0|0	0|0	0|0	0|0	0|0
Chr3	6053303	GATK4	increasing grain length	OsMADS1	0|0	0|0	0|0	0|0	0|0	0|0	0|0	0|0	0|0	0|0	0|0	0|0	0|0	0|0	0|0	0|0	0|0	0|0	0|0	0|0	0|0	0|0	0|0	0|0	0|0	0|0	0|0	0|0	0|0	0|0	0|0	0|0	0|0	0|0	0|0	0|0	0|0	0|0	0|0	0|0	0|0	0|0	0|0	0|0	0|0
Chr3	16733441	GATK4	increasing grain length	GS3	0|0	1|1	0|0	0|0	0|0	0|0	0|0	0|0	0|0	0|0	0|0	0|0	1|1	0|0	0|0	0|0	0|0	0|0	0|0	0|0	0|0	0|0	0|0	1|1	0|0	0|0	0|0	0|0	0|0	0|0	0|0	0|0	0|0	0|0	1|1	0|0	0|0	0|0	0|0	0|0	0|0	0|0	0|0	0|0	0|0
Chr3	17340602	GATK4	deceasing grain length	GL3.2	1|1	1|1	1|1	1|1	1|1	1|1	1|1	1|1	1|1	1|1	1|1	1|1	1|1	1|1	1|1	1|1	1|1	1|1	1|1	1|1	1|1	1|1	1|1	1|1	1|1	1|1	1|1	1|1	1|1	1|1	1|1	1|1	1|1	1|1	1|1	0|0	1|1	1|1	1|1	1|1	1|1	1|1	1|1	1|1	1|1
Chr3	25046741	GATK4	increasing grain length	GL3.1	0|0	0|0	0|0	0|0	0|0	0|0	0|0	0|0	0|0	0|0	0|0	0|0	0|0	0|0	0|0	0|0	0|0	0|0	0|0	0|0	0|0	0|0	0|0	0|0	0|0	0|0	0|0	0|0	0|0	0|0	0|0	0|0	0|0	0|0	0|0	0|0	0|0	0|0	0|0	0|0	0|0	0|0	0|0	0|0	0|0
Chr3	28093193	GATK4	decreasing generation of stale flavor	LOX-3	0|0	0|0	0|0	0|0	0|0	0|0	0|0	0|0	0|0	0|0	0|0	0|0	0|0	0|0	0|0	0|0	0|0	0|0	0|0	0|0	0|0	0|0	0|0	0|0	0|0	0|0	0|0	0|0	0|0	0|0	0|0	0|0	0|0	0|0	0|0	0|0	0|0	0|0	0|0	0|0	0|0	0|0	0|0	0|0	0|0
Chr3	35390422	GATK4	increasing grain length	GL3.3	0|0	0|0	0|0	0|0	0|0	0|0	0|0	0|0	0|0	0|0	0|0	0|0	0|0	0|0	0|0	0|0	0|0	0|0	0|0	0|0	0|0	0|0	0|0	0|0	0|0	0|0	0|0	0|0	0|0	0|0	0|0	0|0	0|0	0|0	0|0	0|0	0|0	0|0	0|0	0|0	0|0	0|0	0|0	0|0	0|0
Chr3	36150781	GATK4	increaing grain number and plant height	GNP1	1|1	1|1	1|1	0|0	1|1	1|1	1|1	1|1	1|1	1|1	1|1	1|1	1|1	1|1	1|1	1|1	1|1	1|1	1|1	1|1	0|0	0|0	1|1	1|1	1|1	1|1	1|1	1|1	1|1	1|1	1|1	1|1	1|1	1|1	1|1	0|0	1|1	1|1	1|1	1|1	1|1	1|1	1|1	1|1	1|1
Chr4	14804882	GATK4	hybrid incompatibility	S28	0|0	0|0	0|0	0|0	0|0	0|0	0|0	0|0	0|0	0|0	0|0	0|0	0|0	0|0	0|0	0|0	0|0	0|0	0|0	0|0	0|0	0|0	0|0	0|0	0|0	0|0	0|0	0|0	0|0	0|0	0|0	0|0	0|0	0|0	0|0	0|0	0|0	0|0	0|0	0|0	0|0	0|0	0|0	0|0	0|0
Chr4	19403332	GATK4	hybrid incompatibility	DGS1	0|0	.|.	.|.	.|.	.|.	.|.	.|.	.|.	.|.	.|.	0|0	.|.	1|1	0|0	.|.	.|.	0|0	0|0	0|0	.|.	.|.	.|.	0|0	.|.	.|.	.|.	.|.	0|0	.|.	.|.	0|0	.|.	0|0	.|.	0|0	0|0	.|.	.|.	0|0	.|.	.|.	0|0	0|0	.|.	.|.
Chr4	31212801	GATK4	decreasing leaf width and yield	NAL1	1|1	1|1	1|1	1|1	1|1	1|1	1|1	1|1	1|1	1|1	1|1	1|1	1|1	1|1	1|1	1|1	1|1	1|1	1|1	1|1	1|1	1|1	1|1	1|1	1|1	1|1	1|1	1|1	1|1	1|1	1|1	1|1	1|1	1|1	1|1	1|1	1|1	1|1	1|1	1|1	1|1	1|1	1|1	1|1	1|1
Chr5	2604473	GATK4	increasing setting rate	PTB1	0|0	0|1	0|0	0|0	0|0	0|0	0|0	1|1	1|1	1|1	1|1	0|0	0|0	0|0	0|0	0|0	1|1	1|1	1|1	0|0	1|1	0|0	0|0	1|1	0|0	0|0	1|1	0|0	1|1	0|0	1|1	1|1	1|1	0|1	1|1	0|0	1|1	1|1	0|0	1|1	1|1	0|0	1|1	1|1	1|1
Chr5	3444274	GATK4	decreasing grain width	GS5	1|1	0|0	1|1	1|1	0|0	1|1	1|1	1|1	1|1	1|1	1|1	1|1	0|0	1|1	1|1	1|1	1|1	1|1	0|0	1|1	1|1	1|1	1|1	0|0	1|1	1|1	1|1	1|1	1|1	1|1	1|1	1|1	1|1	1|1	1|1	0|0	1|1	1|1	1|1	1|1	1|1	1|1	1|1	1|1	0|0
Chr5	3444712	GATK4	decreasing grain width	GS5	0|0	1|1	0|0	0|0	1|1	0|0	0|0	0|0	0|0	0|0	0|0	0|0	1|1	0|0	0|0	0|0	0|0	0|0	1|1	0|0	0|0	0|0	0|0	1|1	0|0	0|0	0|0	0|0	0|0	0|0	0|0	0|0	0|0	0|0	0|0	0|0	0|0	0|0	0|0	0|0	0|0	0|0	0|0	0|0	1|1
Chr5	5365256	GATK4	increasing grain width	GW5	1|1	0|0	1|1	0|0	0|0	1|1	1|1	1|1	1|1	1|1	1|1	1|1	0|0	1|1	0|0	1|1	1|1	1|1	1|1	1|1	1|1	0|0	0|0	0|0	0|0	1|1	1|1	0|0	0|0	0|0	1|1	0|0	1|1	0|0	0|0	0|0	0|0	1|1	0|0	0|0	0|0	0|0	0|0	0|0	0|0
Chr6	1468526	GATK4	decreasing grain size	GS6	3|3	1|1	1|1	1|1	1|1	3|3	1|1	3|3	3|3	1|1	1|1	1|1	1|1	1|1	1|1	1|1	1|1	1|1	2|2	1|1	1|1	1|1	1|1	1|1	1|1	1|1	1|1	3|3	1|1	1|1	1|1	1|1	1|1	1|1	0|0	0|0	1|1	1|1	1|1	1|1	1|1	1|1	1|1	2|2	2|2
Chr6	4201227	GATK4	hybrid incompatibility	DPL2	1|1	1|1	1|1	1|1	0|1	1|1	1|1	1|1	1|1	1|1	1|1	1|1	1|1	1|1	0|0	1|1	1|1	1|1	1|1	1|1	1|1	1|1	0|0	1|1	1|1	1|1	1|1	1|1	1|1	1|1	1|1	1|1	1|1	1|1	1|1	0|0	1|1	1|1	1|1	1|1	1|1	1|1	1|1	1|1	1|1
Chr6	5745402	GATK4	hybrid incompatibility	ORF3	1|1	1|1	1|1	1|1	1|1	1|1	1|1	1|1	1|1	1|1	1|1	1|1	1|1	1|1	1|1	1|1	1|1	1|1	1|1	1|1	1|1	1|1	1|1	1|1	1|1	1|1	1|1	1|1	1|1	1|1	1|1	1|1	1|1	1|1	1|1	0|0	1|1	1|1	1|1	1|1	1|1	1|1	1|1	1|1	1|1
Chr6	5758523	GATK4	hybrid incompatibility	ORF4	1|1	1|1	1|1	1|1	1|1	1|1	1|1	1|1	0|0	1|1	1|1	1|1	1|1	1|1	1|1	1|1	1|1	1|1	1|1	1|1	1|1	1|1	1|1	1|1	1|1	1|1	1|1	1|1	0|0	1|1	1|1	1|1	1|1	1|1	0|0	0|0	1|1	1|1	1|1	1|1	1|1	1|1	1|1	0|0	1|1
Chr6	5759744	GATK3	hybrid compatibility	S5	0|0	0|0	0|0	0|0	0|0	0|0	0|0	0|0	0|0	0|0	0|0	0|0	0|0	0|0	0|0	0|0	0|0	0|0	0|0	0|0	0|0	0|0	0|0	0|0	0|0	0|0	0|0	0|0	0|0	0|0	0|0	0|0	0|0	0|0	0|0	0|0	0|0	0|0	0|0	0|0	0|0	0|0	0|0	0|0	0|0
Chr6	5761369	GATK4	hybrid compatibility	S5	0|0	0|0	0|0	0|0	0|0	0|0	0|0	0|0	0|0	0|0	0|0	0|0	0|0	0|0	0|0	0|0	0|0	0|0	0|0	0|0	0|0	0|0	0|0	0|0	0|0	0|0	0|0	0|0	0|0	0|0	0|0	0|0	0|0	0|0	0|0	0|0	0|0	0|0	0|0	0|0	0|0	0|0	0|0	0|0	0|0
Chr6	25093552	GATK4	increasing grain weight	TGW6	1|1	0|0	0|0	0|0	0|0	0|0	0|0	0|0	0|0	0|0	0|0	0|0	0|0	1|1	1|1	.|.	0|0	0|0	0|0	0|0	0|0	0|0	1|1	0|0	1|1	0|0	0|0	0|0	0|0	0|0	0|0	0|0	0|0	0|0	0|0	0|0	0|0	0|0	0|0	0|0	0|0	0|0	0|0	0|0	0|0
Chr6	25093498	GATK4	increasing grain weight	TGW6	0|0	.|.	0|0	0|0	.|.	0|0	0|0	0|0	0|0	0|0	0|0	0|0	0|0	0|0	0|0	0|0	0|0	0|0	0|0	0|0	0|0	.|.	0|0	0|0	0|0	0|0	0|0	0|0	0|0	0|0	0|0	0|0	0|0	0|0	0|0	0|0	0|0	0|0	0|0	.|.	0|0	0|0	0|0	0|0	0|0
Chr6	26592357	GATK4	increasing grain weight and plant height	GW6a	0|0	0|0	0|0	0|0	0|0	0|0	0|0	0|0	0|0	0|0	0|0	0|0	0|0	0|0	0|0	0|0	0|0	0|0	0|0	0|0	0|0	0|0	0|0	0|0	0|0	0|0	0|0	0|0	0|0	0|0	0|0	0|0	0|0	0|0	0|0	0|0	0|0	0|0	0|0	0|0	0|0	0|0	0|0	0|0	0|0
Chr7	15787003	GATK4	hybrid compatibility	S7	0|0	0|0	0|0	0|0	0|0	0|0	0|0	0|0	0|0	0|0	0|0	0|0	0|0	0|0	0|0	0|0	0|0	0|0	0|0	0|0	0|0	0|0	0|0	0|0	0|0	0|0	0|0	0|0	0|0	0|0	0|0	0|0	0|0	0|0	0|0	0|0	0|0	0|0	0|0	0|0	0|0	0|0	0|0	0|0	0|0
Chr7	19103249	GATK3	increasing grain size	OsSPL13	1|1	1|1	1|1	.|.	1|1	1|1	1|1	1|1	1|1	1|1	1|1	1|1	1|1	1|1	1|1	1|1	1|1	1|1	1|1	1|1	1|1	1|1	1|1	1|1	1|1	1|1	1|1	1|1	1|1	1|1	1|1	1|1	1|1	1|1	1|1	1|1	1|1	1|1	1|1	1|1	1|1	1|1	1|1	1|1	1|1
Chr7	24669233	GATK4	increasing grain length	GW7	0|0	0|0	0|0	0|0	0|0	0|0	0|0	0|0	0|0	0|0	0|0	0|0	0|0	0|0	0|0	0|0	0|0	1|1	0|0	0|0	0|0	0|0	0|0	0|0	0|0	0|0	0|0	0|0	0|0	0|0	0|0	0|0	0|0	0|0	0|0	1|1	0|0	0|0	0|0	0|0	0|0	0|0	0|0	0|0	0|0
Chr7	24714487	GATK4	increasing grain size	CYP78A13	1|1	1|1	0|0	1|1	1|1	1|1	1|1	1|1	1|1	1|1	1|1	1|1	1|1	1|1	1|1	1|1	1|1	1|1	1|1	1|1	1|1	1|1	1|1	1|1	1|1	0|0	1|1	1|1	0|0	1|1	1|1	1|1	1|1	1|1	1|1	0|0	1|1	1|1	1|1	1|1	0|0	1|1	0|0	1|1	1|1
Chr7	24714768	GATK4	increasing grain size	CYP78A13	0|0	0|0	0|0	0|0	0|0	0|0	0|0	0|0	0|0	0|0	0|0	0|0	0|0	0|0	0|0	0|0	0|0	0|0	0|0	0|0	0|0	0|0	0|0	0|0	0|0	0|0	0|0	0|0	0|0	0|0	0|0	0|0	0|0	0|0	0|0	0|0	0|0	0|0	0|0	0|0	0|0	0|0	0|0	0|0	0|0
Chr7	28306257	GATK4	loose panicle	FZP	0|0	0|0	0|0	0|0	0|0	0|0	0|0	0|0	0|0	0|0	0|0	0|0	0|0	0|0	0|0	0|0	0|0	0|0	0|0	0|0	0|0	0|0	0|0	0|0	0|0	0|0	0|0	0|0	.|.	0|0	0|0	0|0	0|0	0|0	0|0	0|0	0|0	0|0	0|0	0|0	0|0	0|0	0|0	0|0	0|0
Chr8	26501540	GATK4	increasing grain width	GW8	1|1	1|1	1|1	1|1	1|1	1|1	1|1	1|1	0|0	0|0	1|1	0|0	1|1	1|1	1|1	0|0	0|0	1|1	1|1	0|0	1|1	1|1	1|1	0|0	0|0	0|0	0|0	0|0	0|0	0|0	0|0	1|1	1|1	0|0	0|0	0|0	0|0	0|0	1|1	0|0	0|0	1|1	0|0	0|0	1|1
Chr8	26505387	GATK4	increasing grain width	GW8	1|1	1|1	0|0	1|1	1|1	1|1	0|0	1|1	1|1	0|0	1|1	0|0	1|1	0|0	1|1	0|0	1|1	1|1	1|1	0|0	1|1	1|1	1|1	1|1	1|1	1|1	0|1	0|0	1|1	1|1	0|0	0|0	1|1	1|1	0|0	0|0	1|1	0|0	0|0	1|1	0|0	1|1	0|0	1|1	0|0
Chr10	18835456	GATK4	fertility restoration	Rf4	0|0	0|0	0|0	0|0	0|0	0|0	0|0	.|.	.|.	.|.	1|1	0|0	0|0	0|0	0|0	0|0	0|0	.|.	0|0	0|0	0|0	0|0	0|0	.|.	0|0	0|0	1|1	0|0	0|0	0|0	0|0	0|0	0|0	0|0	0|0	0|0	0|0	0|0	0|0	.|.	0|0	0|0	0|0	0|0	0|0
Chr10	18952469	GATK3	fertility restoration	Rf1a	.|.	.|.	.|.	.|.	.|.	.|.	.|.	0|0	.|.	.|.	.|.	.|.	0|0	.|.	.|.	.|.	.|.	.|.	.|.	.|.	.|.	.|.	.|.	.|.	.|.	.|.	.|.	.|.	.|.	.|.	.|.	.|.	0|0	.|.	.|.	0|0	.|.	.|.	.|.	.|.	.|.	.|.	.|.	.|.	.|.
Chr10	19058375	GATK4	fertility restoration	Rf1b	0|0	1|1	0|0	0|0	0|0	0|0	0|0	0|0	0|0	0|0	0|0	0|0	0|0	0|0	0|0	0|0	0|0	0|0	0|0	0|0	0|0	0|0	0|0	1|1	0|0	0|0	0|0	0|0	0|0	0|0	0|0	0|0	0|0	0|0	0|0	0|0	0|0	0|0	0|0	0|0	0|0	0|0	0|0	0|0	0|0
Chr10	19462395	GATK4	decreasing grain-filling rate	GFR1	1|1	1|1	1|1	1|1	1|1	1|1	1|1	0|0	0|0	1|1	0|0	0|0	1|1	1|1	1|1	1|1	0|0	0|0	1|1	1|1	0|0	.|.	0|0	1|1	1|1	1|1	1|1	0|0	0|0	0|0	0|0	0|0	0|0	.|.	1|1	0|0	1|1	0|0	0|0	.|.	0|0	0|0	0|0	0|0	1|1
Chr12	24647360	GATK4	hybrid incompatibility	HSA1a	1|1	1|1	1|1	1|1	1|1	1|1	1|1	1|1	1|1	1|1	1|1	1|1	1|1	1|1	1|1	1|1	1|1	1|1	1|1	1|1	1|1	1|1	1|1	1|1	1|1	1|1	1|1	1|1	1|1	1|1	1|1	1|1	1|1	1|1	1|1	0|0	1|1	1|1	1|1	1|1	1|1	1|1	1|1	1|1	1|1
Chr12	24669797	GATK3	hybrid incompatibility	HSA1b	1|1	1|1	1|1	1|1	1|1	1|1	1|1	1|1	1|1	1|1	1|1	1|1	1|1	1|1	1|1	1|1	1|1	1|1	1|1	1|1	1|1	1|1	1|1	1|1	1|1	1|1	1|1	1|1	1|1	1|1	1|1	1|1	1|1	1|1	1|1	1|1	1|1	1|1	1|1	1|1	1|1	1|1	1|1	1|1	1|1
Chr12	22054886	GATK4	photoperiod-sensitive male sterility	pms3	0|0	0|0	0|0	0|0	0|0	0|0	0|0	0|0	0|0	0|0	0|0	0|0	0|0	0|0	0|0	0|0	0|0	0|0	0|0	0|0	0|0	0|0	0|0	0|0	0|0	0|0	0|0	0|0	0|0	0|0	0|0	0|0	0|0	0|0	0|0	0|0	0|0	0|0	0|0	0|0	0|0	0|0	0|0	0|0	0|0
Chr7	6693475	GATK4	photoperiod-sensitive male sterility	pms1	0|0	0|0	0|0	0|0	0|0	0|0	0|0	0|0	0|0	0|0	0|0	0|0	0|0	0|0	0|0	0|0	0|0	0|0	0|0	0|0	0|0	0|0	0|0	0|0	0|0	0|0	0|0	0|0	.|.	0|0	0|0	0|0	0|0	0|0	0|0	0|0	0|0	0|0	0|0	0|0	0|0	0|0	0|0	0|0	0|0
Chr1	36355847	GATK4	delaying heading date under LD	HESO1	1|1	1|1	1|1	1|1	1|1	1|1	1|1	1|1	1|1	1|1	1|1	1|1	1|1	1|1	1|1	1|1	1|1	1|1	1|1	1|1	1|1	1|1	1|1	1|1	1|1	1|1	1|1	1|1	1|1	1|1	1|1	1|1	1|1	1|1	1|1	1|1	1|1	1|1	1|1	1|1	1|1	1|1	1|1	1|1	1|1
Chr1	40344413	GATK3	delaying heading date	OsMADS51	1|1	1|1	1|1	1|1	1|1	1|1	1|1	1|1	1|1	1|1	1|1	1|1	1|1	1|1	1|1	1|1	1|1	1|1	1|1	1|1	1|1	1|1	1|1	1|1	1|1	1|1	1|1	1|1	1|1	1|1	1|1	1|1	1|1	1|1	1|1	1|1	1|1	1|1	1|1	1|1	1|1	1|1	1|1	1|1	1|1
Chr1	40363925	GATK4	delaying heading date	OsMADS51	1|1	1|1	1|1	1|1	1|1	1|1	1|1	0|0	1|1	1|1	1|1	1|1	1|1	1|1	1|1	1|1	1|1	1|1	1|1	1|1	1|1	1|1	1|1	1|1	1|1	1|1	1|1	1|1	1|1	1|1	1|1	1|1	1|1	1|1	1|1	0|0	1|1	1|1	1|1	1|1	1|1	1|1	1|1	1|1	1|1
Chr2	23990288	GATK4	promoting heading date	OsCOL4	0|0	1|1	1|1	0|0	0|0	0|0	0|0	0|0	0|0	0|0	0|0	0|0	1|1	0|0	1|1	1|1	0|0	1|1	0|0	1|1	0|0	0|0	1|1	1|1	0|0	0|0	0|0	1|1	0|0	0|0	0|0	0|0	0|0	0|0	0|0	0|0	0|0	1|1	0|0	0|0	0|0	0|0	1|1	1|1	0|0
Chr2	23991055	GATK4	promoting heading date	OsCOL4	0|0	0|0	0|0	0|0	0|0	0|0	0|0	0|0	0|0	0|0	0|0	0|0	0|0	0|0	0|0	0|0	0|0	0|0	0|0	1|1	0|0	0|0	0|0	0|0	0|0	0|0	0|0	0|0	0|0	0|0	0|0	0|0	0|0	0|0	0|0	0|0	0|0	1|1	0|0	0|0	0|0	0|0	0|0	0|0	.|.
Chr2	30096330	GATK4	delaying heading date under LD	DTH2	1|1	1|1	1|1	1|1	1|1	1|1	1|1	1|1	1|1	1|1	1|1	1|1	1|1	1|1	1|1	1|1	1|1	1|1	1|1	1|1	1|1	1|1	1|1	1|1	1|1	1|1	1|1	1|1	1|1	1|1	1|1	1|1	1|1	0|1	1|1	0|0	1|1	1|1	1|1	1|1	1|1	1|1	1|1	1|1	1|1
Chr3	718648	GATK4	delaying heading date	Ehd4	1|1	1|1	1|1	1|1	1|1	1|1	1|1	1|1	1|1	1|1	1|1	1|1	0|0	1|1	1|1	1|1	1|1	1|1	1|1	1|1	1|1	1|1	1|1	1|1	1|1	1|1	1|1	1|1	1|1	1|1	1|1	1|1	1|1	1|1	1|1	0|0	1|1	1|1	1|1	1|1	1|1	1|1	1|1	1|1	1|1
Chr3	1270327	GATK4	delaying heading date	OsSOC1	1|1	1|1	1|1	1|1	1|1	1|1	1|1	1|1	1|1	1|1	1|1	1|1	1|1	1|1	1|1	1|1	1|1	1|1	1|1	1|1	1|1	1|1	1|1	1|1	1|1	1|1	1|1	1|1	1|1	1|1	1|1	1|1	1|1	1|1	1|1	0|0	1|1	1|1	1|1	1|1	1|1	1|1	1|1	1|1	1|1
Chr3	31512460	GATK4	delaying heading date under LD	Hd6	1|1	1|1	1|1	1|1	1|1	1|1	1|1	1|1	1|1	1|1	1|1	1|1	1|1	1|1	1|1	1|1	1|1	1|1	1|1	1|1	1|1	1|1	1|1	1|1	0|0	1|1	1|1	1|1	1|1	1|1	1|1	1|1	1|1	1|1	1|1	1|1	1|1	1|1	1|1	1|1	1|1	1|1	1|1	1|1	1|1
Chr3	33002789	GATK4	promoting heading date under LD	Hd16	0|0	0|0	0|0	0|0	0|0	0|0	0|0	0|0	0|0	0|0	0|0	0|0	0|0	0|0	0|0	0|0	0|0	0|0	0|0	0|0	0|0	0|0	0|0	0|0	0|0	0|0	0|0	0|0	0|0	0|0	0|0	0|0	0|0	0|0	0|0	0|0	0|0	0|0	0|0	0|0	0|0	0|0	0|0	0|0	0|0
Chr3	33001571	GATK4	promoting heading date under LD	Hd16	0|0	0|0	0|0	0|0	0|0	0|0	0|0	0|0	0|0	0|0	0|0	0|0	0|0	0|0	0|0	0|0	0|0	0|0	0|0	0|0	0|0	0|0	0|0	0|0	0|0	0|0	0|0	0|0	0|0	0|0	0|0	0|0	0|0	0|0	0|0	0|0	0|0	0|0	0|0	0|0	0|0	0|0	0|0	0|0	0|0
Chr6	2235191	GATK4	delaying heading date	Hd17	1|1	1|1	1|1	1|1	1|1	1|1	1|1	1|1	1|1	1|1	1|1	1|1	1|1	1|1	1|1	1|1	1|1	1|1	1|1	1|1	1|1	1|1	1|1	1|1	1|1	1|1	1|1	1|1	1|1	1|1	1|1	1|1	1|1	1|1	0|0	1|1	1|1	1|1	1|1	1|1	1|1	1|1	1|1	1|1	1|1
Chr6	2928178	GATK4	delaying heading date	RFT1	0|0	0|0	1|1	1|1	0|0	1|1	0|0	1|1	1|1	0|1	1|1	0|0	0|0	1|1	1|1	0|0	1|1	0|0	1|1	0|0	1|1	0|0	1|1	0|0	0|0	1|1	1|1	1|1	1|1	0|0	0|0	0|0	0|0	0|0	0|0	0|0	0|0	0|0	1|1	0|0	0|0	1|1	0|0	1|1	0|0
Chr6	2942292	GATK4	promoting heading date under SD	Hd3a	0|0	0|0	1|1	1|1	1|1	1|1	1|1	1|1	1|1	1|1	1|1	1|1	0|0	1|1	1|1	1|1	1|1	1|1	1|1	0|0	1|1	1|1	1|1	0|0	0|0	1|1	1|1	1|1	1|1	1|1	1|1	0|0	1|1	1|1	0|0	0|0	1|1	0|0	1|1	1|1	1|1	1|1	1|1	1|1	1|1
Chr6	2940130	GATK4	promoting heading date	Hd3a	0|0	0|0	1|1	1|1	0|0	1|1	1|1	1|1	1|1	1|1	1|1	1|1	0|0	1|1	1|1	1|1	1|1	0|0	1|1	0|0	1|1	1|1	1|1	0|0	0|0	1|1	1|1	1|1	0|1	0|0	1|1	0|0	1|1	1|1	0|0	0|0	1|1	0|0	1|1	1|1	1|1	1|1	1|1	1|1	1|1
Chr6	9337101	GATK4	promoting heading date under LD	Hd1	0|0	0|0	1|1	0|0	0|0	0|0	0|0	0|0	0|0	0|0	0|0	0|0	0|0	0|0	0|0	1|1	0|0	0|0	0|0	0|0	0|0	0|0	0|0	0|0	0|0	0|0	0|0	0|0	0|0	0|0	0|0	0|0	0|0	0|0	0|0	0|0	0|0	0|0	0|0	0|0	0|0	0|0	0|0	0|0	0|0
Chr6	9338220	GATK4	promoting heading date under LD	Hd1	0|0	1|1	0|0	0|0	0|0	0|0	1|1	0|0	0|0	0|0	0|0	1|1	1|1	0|0	0|0	0|0	1|1	0|0	0|0	1|1	0|0	0|0	0|0	1|1	0|0	1|1	0|0	0|0	1|1	0|0	0|0	0|0	1|1	1|1	1|1	0|0	0|0	0|0	1|1	0|0	0|0	0|0	1|1	1|1	0|0
Chr6	9338004	GATK4	promoting heading date under LD	Hd1	0|0	0|0	0|0	0|0	0|0	0|0	0|0	0|0	0|0	0|0	0|0	0|0	0|0	1|1	1|1	0|0	0|0	0|0	0|0	0|0	0|0	0|0	1|1	0|0	0|0	0|0	0|0	0|0	0|0	0|0	0|0	1|1	0|0	0|0	0|0	0|0	0|0	0|0	0|0	1|1	1|1	0|0	0|0	0|0	0|0
Chr6	9338243	GATK4	promoting heading date under LD	Hd1	0|0	0|0	0|0	0|0	0|0	0|0	0|0	0|0	0|0	0|0	0|0	0|0	0|0	0|0	0|0	0|0	0|0	0|0	0|0	0|0	0|0	0|0	0|0	0|0	0|0	0|0	0|0	0|0	0|0	0|0	0|0	0|0	0|0	0|0	0|0	0|0	0|0	0|0	0|0	0|0	0|0	0|0	0|0	0|0	0|0
Chr6	9337217	GATK4	promoting heading date under LD	Hd1	0|0	0|0	0|0	0|0	0|0	0|0	0|0	0|0	0|0	0|0	0|0	0|0	0|0	0|0	0|0	0|0	0|0	0|0	0|0	0|0	0|0	0|0	0|0	0|0	0|0	0|0	0|0	0|0	0|0	0|0	0|0	0|0	0|0	0|0	0|0	0|0	0|0	0|0	0|0	0|0	0|0	0|0	0|0	0|0	0|0
Chr6	9337239	GATK3	promoting heading date under LD	Hd1	0|0	0|0	0|0	0|0	0|0	0|0	0|0	0|0	0|0	0|0	0|0	0|0	0|0	0|0	0|0	0|0	0|0	0|0	0|0	0|0	0|0	0|0	0|0	0|0	0|0	0|0	0|0	0|0	0|0	0|0	0|0	0|0	0|0	0|0	0|0	0|0	0|0	0|0	0|0	0|0	0|0	0|0	0|0	0|0	0|0
Chr7	9152558	GATK4	promoting heading date under LD	Ghd7	.|.	0|0	0|0	0|0	0|0	0|0	0|0	0|0	0|0	0|0	0|0	0|0	.|.	.|.	0|0	0|0	0|0	0|0	0|0	0|0	0|0	0|0	0|0	0|0	0|0	0|0	0|0	0|0	0|0	0|0	0|0	0|0	0|0	0|0	0|0	0|0	0|0	0|0	.|.	0|0	0|0	0|0	0|0	0|0	0|0
Chr7	9154664	GATK4	promoting heading date under LD	Ghd7	.|.	0|0	0|0	0|0	0|0	0|0	0|0	0|0	0|0	0|0	0|0	0|0	.|.	.|.	0|0	0|0	0|0	0|0	0|0	0|0	0|0	0|0	0|0	0|0	0|0	0|0	0|0	0|0	0|0	0|0	0|0	0|0	0|0	0|0	0|0	0|0	0|0	0|0	.|.	0|0	0|0	0|0	0|0	0|0	0|0
Chr7	9152488	GATK4	delaying heading date under LD	Ghd7	.|.	0|0	0|0	0|0	0|0	0|0	0|0	0|0	0|0	0|0	0|0	0|0	.|.	.|.	0|0	0|0	0|0	0|0	0|0	0|0	0|0	0|0	0|0	0|0	0|0	0|0	0|0	0|0	0|0	0|0	0|0	0|0	0|0	0|0	0|0	0|0	0|0	0|0	.|.	0|0	0|0	0|0	0|0	0|0	0|0
Chr7	9154489	GATK4	promoting heading date under LD	Ghd7	.|.	0|0	1|1	0|0	0|0	1|1	0|0	0|0	0|0	0|1	0|0	0|0	.|.	.|.	0|0	1|1	0|0	0|0	0|0	1|1	0|0	0|0	0|0	1|1	1|1	1|1	0|0	0|0	0|0	0|0	0|0	1|1	1|1	1|1	0|0	0|0	1|1	1|1	.|.	1|1	0|0	1|1	1|1	1|1	0|0
Chr7	29623435	GATK4	promoting heading date under LD	Ghd7.1	0|0	0|0	0|0	0|0	0|0	0|0	0|0	0|0	0|0	0|0	0|0	0|0	0|0	0|0	0|0	0|0	0|0	0|0	0|0	0|0	0|0	0|0	0|0	0|0	0|0	0|0	0|0	0|0	0|0	0|0	0|0	0|0	0|0	0|0	0|0	0|0	0|0	0|0	0|0	0|0	0|0	0|0	0|0	0|0	0|0
Chr7	29627357	GATK4	promoting heading date under LD	Ghd7.1	1|1	0|0	1|1	0|0	0|0	1|1	1|1	0|0	0|0	0|0	0|0	1|1	0|0	0|0	1|1	1|1	1|1	0|0	0|0	1|1	0|0	0|0	1|1	0|0	1|1	1|1	0|0	0|0	1|1	0|0	0|0	1|1	0|0	0|0	0|0	0|0	0|0	1|1	0|0	0|0	0|0	1|1	0|0	1|1	0|0
Chr7	29628481	GATK4	promoting heading date under LD	Ghd7.1	0|0	0|0	0|0	1|1	0|0	0|0	0|0	1|1	1|1	1|1	0|0	0|0	0|0	1|1	0|0	0|0	0|0	1|1	1|1	0|0	1|1	1|1	0|0	0|0	0|0	0|0	1|1	0|0	0|0	0|0	0|0	0|0	0|0	0|0	0|0	0|0	1|1	0|0	0|0	0|0	0|0	0|0	0|0	0|0	0|0
Chr7	29628484	GATK4	promoting heading date under LD	Ghd7.1	0|0	0|0	0|0	0|0	0|0	0|0	0|0	0|0	0|0	0|0	0|0	0|0	0|0	0|0	0|0	0|0	0|0	0|0	0|0	0|0	0|0	0|0	0|0	0|0	0|0	0|0	0|0	0|0	0|0	0|0	0|0	0|0	0|0	0|0	0|0	0|0	0|0	0|0	0|0	0|0	0|0	0|0	0|0	0|0	0|0
Chr7	29628500	GATK4	promoting heading date under LD	Ghd7.1	0|0	0|0	0|0	0|0	0|0	0|0	0|0	0|0	0|0	0|0	0|0	0|0	0|0	0|0	0|0	0|0	0|0	0|0	0|0	0|0	0|0	0|0	0|0	0|0	0|0	0|0	0|0	0|0	0|0	0|0	0|0	0|0	0|0	0|0	0|0	0|0	0|0	0|0	0|0	0|0	0|0	0|0	0|0	0|0	0|0
Chr7	29628529	GATK4	promoting heading date under LD	Ghd7.1	0|0	0|0	0|0	0|0	0|0	0|0	0|0	0|0	0|0	0|0	0|0	0|0	0|0	0|0	0|0	0|0	0|0	0|0	0|0	0|0	0|0	0|0	0|0	0|0	0|0	0|0	0|0	0|0	0|0	0|0	0|0	0|0	0|0	0|0	0|0	0|0	0|0	0|0	0|0	0|0	0|0	0|0	0|0	0|0	0|0
Chr8	2388554	GATK4	delaying heading date	Hd18	1|1	1|1	1|1	1|1	1|1	1|1	1|1	1|1	1|1	0|0	1|1	1|1	1|1	1|1	1|1	1|1	1|1	1|1	1|1	1|1	1|1	1|1	1|1	1|1	1|1	1|1	1|1	1|1	1|1	1|1	1|1	1|1	1|1	1|1	1|1	1|1	1|1	1|1	1|1	1|1	1|1	1|1	1|1	0|1	1|1
Chr8	4332836	GATK3	promoting heading date under LD	DTH8	0|0	0|0	0|0	0|0	0|0	0|0	0|0	0|0	0|0	0|0	0|0	0|0	0|0	0|0	0|0	.|.	0|0	0|0	0|0	0|0	0|0	0|0	0|0	0|0	0|0	.|.	0|0	0|0	0|0	0|0	0|0	0|0	0|0	0|0	0|0	0|0	0|0	.|.	0|0	0|0	0|0	0|0	0|0	0|0	0|0
Chr8	4334416	GATK4	promoting heading date under LD	DTH8	0|0	0|0	1|1	0|0	0|0	1|1	0|0	0|0	0|0	0|0	0|0	0|0	1|1	0|0	0|0	0|0	1|1	0|0	0|0	0|0	0|0	0|0	0|0	1|1	0|0	0|0	0|0	0|0	1|1	0|0	0|0	1|1	0|0	1|1	0|0	0|0	0|0	0|0	.|.	0|0	0|0	1|1	1|1	0|0	0|0
Chr8	4333948	GATK3	promoting heading date under LD	DTH8	0|0	0|0	0|0	0|0	0|0	0|0	0|0	0|0	0|0	0|0	0|0	0|0	0|0	0|0	0|0	.|.	0|0	0|0	0|0	0|0	0|0	0|0	0|0	0|0	.|.	.|.	0|0	0|0	0|0	0|0	0|0	0|0	0|0	0|0	0|0	0|0	0|0	.|.	0|0	0|0	0|0	0|0	0|0	.|.	0|0
Chr8	4334281	GATK4	promoting heading date under LD	DTH8	1|1	0|0	0|0	0|0	0|0	0|0	1|1	0|0	0|0	0|0	.|.	0|0	0|0	1|1	0|0	0|0	0|0	0|0	0|0	0|0	0|0	0|0	1|1	0|0	0|0	0|0	0|0	0|0	0|0	0|0	0|0	.|.	0|0	0|0	0|0	0|0	0|0	0|0	0|0	0|0	0|0	0|0	0|0	0|0	0|0
Chr8	4333871	GATK4	promoting heading date under LD	DTH8	0|0	0|0	0|0	0|0	0|0	0|0	0|0	0|0	0|0	0|0	0|0	0|0	0|0	0|0	0|0	.|.	0|0	0|0	0|0	0|0	0|0	0|0	0|0	0|0	.|.	.|.	0|0	0|0	0|0	0|0	0|0	0|0	0|0	0|0	0|0	0|0	0|0	.|.	0|0	0|0	0|0	0|0	0|0	.|.	0|0
Chr8	4334626	GATK3	promoting heading date under LD	DTH8	1|1	1|1	1|1	1|1	1|1	1|1	1|1	1|1	1|1	1|1	1|1	1|1	1|1	1|1	1|1	1|1	1|1	1|1	1|1	1|1	1|1	1|1	1|1	1|1	1|1	1|1	1|1	1|1	1|1	1|1	1|1	1|1	1|1	.|.	1|1	1|1	1|1	1|1	1|1	.|.	1|1	1|1	1|1	1|1	1|1
Chr10	17076177	GATK4	delaying heading date	Ehd1	0|0	0|0	0|0	0|0	0|0	0|0	0|0	0|0	0|0	0|0	0|0	0|0	0|0	0|0	0|0	0|0	0|0	0|0	0|0	0|0	0|0	0|0	0|0	0|0	0|0	0|0	0|0	0|0	0|0	0|0	0|0	0|0	0|0	0|0	0|0	0|0	0|0	0|0	0|0	0|0	0|0	0|0	0|0	0|0	0|0
Chr10	17077589	GATK4	delaying heading date	Ehd1	0|0	0|0	0|0	0|0	0|0	0|0	0|0	0|0	0|0	0|0	0|0	0|0	0|0	0|0	0|0	0|0	0|0	0|0	0|0	0|0	0|0	0|0	0|0	0|0	0|0	0|0	0|0	0|0	0|0	0|0	0|0	0|0	0|0	0|0	0|0	0|0	0|0	0|0	0|0	0|0	0|0	0|0	0|0	0|0	0|0
Chr10	20872491	GATK4	promoting heading date under LD	OsMADS56	1|1	1|1	1|1	1|1	1|1	1|1	1|1	1|1	1|1	1|1	1|1	1|1	1|1	1|1	1|1	1|1	1|1	1|1	1|1	1|1	1|1	1|1	1|1	1|1	1|1	1|1	1|1	1|1	1|1	1|1	1|1	1|1	1|1	1|1	1|1	0|0	1|1	1|1	1|1	1|1	1|1	1|1	1|1	1|1	1|1
Chr11	2454121	GATK4	delaying heading date	RCN1	0|0	0|0	0|0	0|0	0|0	0|0	0|0	0|0	0|0	0|0	0|0	0|0	0|0	0|0	0|0	0|0	0|0	0|0	0|0	0|0	0|0	0|0	0|0	0|0	0|0	0|0	0|0	0|0	0|0	0|0	0|0	0|0	0|0	0|0	0|0	0|0	0|0	0|0	0|0	0|0	0|0	0|0	0|0	0|0	0|0
Chr3	1666408	GATK3	promoting heading date under LD	MIR528	0|0	.|.	0|0	0|0	0|0	0|0	0|0	0|0	.|.	0|0	0|0	0|0	0|0	0|0	0|0	0|0	0|0	0|0	0|0	0|0	0|0	0|0	0|0	0|0	0|0	0|0	0|0	0|0	0|0	0|0	0|0	0|0	0|0	0|0	0|0	0|0	0|0	0|0	0|0	0|0	.|.	0|0	0|0	0|0	0|0
Chr1	5244076	GATK4	larger tiller angle	D2	1|1	1|1	1|1	1|1	1|1	0|0	0|0	0|0	0|0	0|0	0|0	0|0	0|0	0|0	0|0	0|0	0|0	0|0	1|1	0|0	0|0	0|0	0|0	1|1	0|0	0|0	0|0	1|1	0|0	0|0	0|0	0|0	0|0	0|0	1|1	0|0	0|0	0|0	1|1	0|0	0|0	1|1	0|0	0|0	1|1
Chr1	29929465	GATK4	larger flag leaf angle	OsBRI1	0|0	0|0	0|0	0|0	0|0	0|0	0|0	0|0	0|0	0|0	0|0	0|0	0|0	0|0	0|0	0|0	0|0	0|0	0|0	0|0	0|0	0|0	0|0	0|0	0|0	0|0	0|0	0|0	0|0	0|0	0|0	0|0	0|0	0|0	0|0	0|0	0|0	0|0	0|0	0|0	0|0	0|0	0|0	0|0	0|0
Chr1	29930698	GATK4	larger flag leaf angle	OsBRI1	1|1	1|1	1|1	0|0	0|0	0|0	1|1	1|1	1|1	0|0	1|1	1|1	1|1	1|1	1|1	1|1	1|1	0|0	0|0	1|1	0|0	1|1	1|1	1|1	1|1	1|1	1|1	1|1	1|1	0|0	1|1	1|1	1|1	1|1	1|1	0|0	1|1	1|1	1|1	1|1	1|1	1|1	0|0	1|1	1|1
Chr1	38382846	GATK3	semi-dwarf	sd1	1|1	.|.	1|1	1|1	1|1	1|1	1|1	1|1	1|1	1|1	1|1	1|1	.|.	1|1	1|1	1|1	1|1	1|1	1|1	1|1	1|1	1|1	1|1	.|.	1|1	1|1	1|1	1|1	1|1	1|1	1|1	1|1	1|1	1|1	.|.	1|1	1|1	1|1	1|1	1|1	1|1	1|1	1|1	1|1	1|1
Chr1	38383141	GATK3	semi-dwarf	sd1	1|1	1|1	1|1	1|1	1|1	1|1	1|1	1|1	1|1	1|1	1|1	1|1	1|1	1|1	1|1	1|1	1|1	1|1	1|1	1|1	1|1	1|1	1|1	1|1	1|1	1|1	1|1	1|1	1|1	1|1	1|1	1|1	1|1	1|1	.|.	1|1	1|1	1|1	1|1	1|1	1|1	1|1	1|1	1|1	1|1
Chr1	38385057	GATK4	higher plant height	sd1	1|1	1|1	1|1	1|1	1|1	1|1	1|1	1|1	1|1	1|1	1|1	1|1	1|1	1|1	1|1	1|1	1|1	1|1	1|1	1|1	1|1	1|1	1|1	1|1	1|1	1|1	1|1	1|1	1|1	1|1	1|1	1|1	1|1	1|1	1|1	0|0	1|1	1|1	1|1	1|1	1|1	1|1	1|1	1|1	1|1
Chr1	38385064	GATK3	semi-dwarf	sd1	0|0	0|0	0|0	0|0	0|0	0|0	0|0	0|0	0|0	0|0	0|0	0|0	0|0	0|0	0|0	0|0	0|0	0|0	0|0	0|0	0|0	0|0	0|0	0|0	0|0	0|0	0|0	0|0	0|0	0|0	0|0	0|0	0|0	0|0	0|0	0|0	0|0	0|0	0|0	0|0	0|0	0|0	0|0	0|0	0|0
Chr1	38381646	GATK4	flooding adaptation	sd1	2|2	2|2	2|2	2|2	2|2	2|2	2|2	2|2	2|2	2|2	2|2	2|2	2|2	2|2	2|2	2|2	2|2	2|2	2|2	2|2	2|2	2|2	2|2	2|2	2|2	2|2	2|2	2|2	0|0	2|2	2|2	2|2	2|2	2|2	2|2	0|0	2|2	2|2	2|2	2|2	2|2	2|2	2|2	2|2	2|2
Chr3	3845747	GATK4	larger flag leaf angle	OsbHLH153	0|0	0|0	0|0	0|0	0|0	0|0	0|0	0|0	0|0	0|0	0|0	0|0	0|0	0|0	0|0	0|0	0|0	0|0	0|0	0|0	0|0	0|0	0|0	0|0	0|0	0|0	0|0	0|0	0|0	0|0	0|0	0|0	0|0	0|0	0|0	0|0	0|0	0|0	0|0	0|0	0|0	0|0	0|0	0|0	0|0
Chr3	28428731	GATK4	increasing lodging resistance	OsTB1	0|0	0|0	0|0	0|0	0|0	0|0	0|0	0|0	0|0	0|0	0|0	0|0	0|0	0|0	0|0	0|0	0|0	0|0	0|0	0|0	0|0	0|0	0|0	0|0	0|0	0|0	0|0	0|0	0|0	0|0	0|0	0|0	0|0	0|0	0|0	0|0	0|0	0|0	0|0	0|0	0|0	0|0	0|0	0|0	0|0
Chr3	28513552	GATK4	higher plant height	SLR1	0|0	0|0	0|0	0|0	0|0	0|0	0|0	0|0	0|0	0|0	0|0	0|0	0|0	0|0	0|0	0|0	0|0	0|0	0|0	0|0	0|0	0|0	0|0	0|0	0|0	0|0	0|0	0|0	0|0	0|0	0|0	0|0	0|0	0|0	0|0	0|0	0|0	0|0	0|0	0|0	0|0	0|0	0|0	0|0	0|0
Chr3	29586015	GATK3	larger tiller angle	TAC3	0|0	0|0	.|.	0|0	0|0	.|.	0|0	0|1	0|0	0|0	0|0	0|0	0|0	0|0	0|0	0|0	0|0	0|0	0|0	0|0	0|0	0|0	0|0	0|0	0|0	.|.	0|0	0|0	0|0	0|0	0|0	0|0	0|1	0|1	0|0	0|0	0|0	0|0	0|0	0|0	0|1	.|.	0|0	0|0	0|0
Chr5	6658027	GATK4	increasing mesocotyl length	OsGSK2	0|0	1|1	0|0	1|1	1|1	0|0	0|0	0|0	0|0	1|1	0|0	0|0	1|1	1|1	0|0	1|1	0|1	0|0	1|1	0|0	0|0	1|1	0|0	1|1	0|0	0|0	0|0	1|1	0|0	1|1	0|0	0|0	1|1	0|0	1|1	0|0	1|1	1|1	0|0	0|0	0|0	0|0	0|0	0|0	1|1
Chr5	25515106	GATK4	higher plant height	SBI	0|0	0|0	0|0	0|0	0|0	0|0	0|0	0|0	0|0	0|0	0|0	0|0	0|0	0|0	0|0	0|0	0|0	0|0	0|0	0|0	0|0	0|0	0|0	0|0	0|0	0|0	0|0	0|0	0|0	0|0	0|0	0|0	0|0	0|0	0|0	0|0	0|0	0|0	0|0	0|0	0|0	0|0	0|0	0|0	0|0
Chr6	27480778	GATK4	increasing lodging resistance	APO1	1|1	1|1	1|1	1|1	1|1	1|1	1|1	1|1	1|1	1|1	1|1	1|1	1|1	1|1	1|1	1|1	1|1	1|1	1|1	1|1	1|1	1|1	1|1	1|1	1|1	1|1	1|1	1|1	1|1	1|1	1|1	1|1	1|1	1|1	1|1	0|0	1|1	1|1	1|1	1|1	1|1	1|1	1|1	1|1	1|1
Chr6	27484286	GATK4	increasing grain number	APO1	1|1	1|1	1|1	1|1	1|1	1|1	1|1	1|1	1|1	1|1	1|1	1|1	1|1	1|1	1|1	1|1	1|1	1|1	1|1	1|1	1|1	1|1	1|1	1|1	1|1	1|1	1|1	1|1	1|1	1|1	1|1	1|1	1|1	1|1	1|1	0|0	1|1	1|1	1|1	1|1	1|1	1|1	1|1	1|1	1|1
Chr8	20930988	GATK4	smaller tiller angle	TIG1	1|1	1|1	1|1	0|0	1|1	1|1	1|1	0|0	0|0	0|0	1|1	1|1	0|0	1|1	1|1	1|1	1|1	1|1	1|1	1|1	0|0	1|1	1|1	1|1	1|1	1|1	0|0	1|1	1|1	1|1	1|1	1|1	1|1	1|1	0|0	0|0	0|0	1|1	1|1	1|1	1|1	1|1	1|1	1|1	1|1
Chr8	26887943	GATK4	decreasing tiller number and increasing grain number	OsOTUB1	0|0	0|0	0|0	0|0	0|0	0|0	0|0	0|0	0|0	0|0	0|0	0|0	0|0	0|0	0|0	0|0	0|0	0|0	0|0	0|0	0|0	0|0	0|0	0|0	0|0	0|0	0|0	0|0	0|0	0|0	0|0	0|0	0|0	0|0	0|0	0|0	0|0	0|0	0|0	0|0	0|0	0|0	0|0	0|0	0|0
Chr8	27998573	GATK4	increasing plant height	OsSPY	0|0	0|0	0|0	1|1	0|0	0|0	0|0	0|0	0|0	0|0	0|0	0|0	0|0	0|0	0|0	0|0	0|0	0|0	0|0	0|0	0|0	0|0	0|0	0|0	0|0	0|0	0|0	0|0	0|0	0|0	0|0	0|0	0|0	0|0	0|0	1|1	0|0	0|0	0|0	0|0	0|0	0|0	0|0	0|0	1|1
Chr9	14567436	GATK4	decreasing tiller number	OsTb2	1|1	1|1	1|1	0|0	1|1	1|1	0|0	0|0	0|0	0|0	0|0	0|0	1|1	0|0	0|0	1|1	0|0	1|1	0|0	0|0	0|0	0|0	0|0	0|0	0|0	1|1	0|0	0|0	0|0	0|0	1|1	0|0	0|0	0|0	0|0	0|0	1|1	0|0	0|0	0|0	0|0	0|0	1|1	0|0	1|1
Chr9	14568100	GATK4	increasing tiller number	OsTb2	0|0	0|0	0|0	0|0	0|0	0|0	0|0	0|0	0|0	0|0	0|0	0|0	0|0	0|0	0|0	0|0	0|0	0|0	0|0	0|0	0|0	0|0	0|0	0|0	0|0	0|0	0|0	0|0	1|1	0|0	0|0	0|0	0|0	0|0	0|0	0|0	0|0	1|1	0|0	0|0	0|0	0|0	0|0	1|1	0|0
Chr9	17133004	GATK4	increasing root thickness and root length	qRT9	0|0	0|0	0|0	0|0	0|0	0|0	0|0	0|0	0|0	0|0	0|0	0|0	0|0	0|0	0|0	.|.	0|0	0|0	0|0	0|0	0|0	0|0	0|0	0|0	0|0	0|0	0|0	0|0	0|0	0|0	0|0	0|0	0|0	0|0	0|0	0|0	0|0	0|0	0|0	0|0	0|0	0|0	0|0	0|0	0|0
Chr9	20731844	GATK4	larger tiller angle	TAC1	1|1	1|1	1|1	1|1	1|1	1|1	1|1	1|1	1|1	1|1	1|1	1|1	1|1	1|1	1|1	1|1	1|1	1|1	1|1	1|1	1|1	1|1	1|1	1|1	1|1	1|1	1|1	1|1	1|1	1|1	1|1	1|1	1|1	1|1	1|1	0|0	1|1	1|1	1|1	1|1	1|1	1|1	1|1	1|1	1|1
Chr10	13723265	GATK4	increasing flag leaf angle	OsbHLH174	0|0	0|0	0|0	0|0	0|0	0|0	0|0	0|0	0|0	0|0	0|0	0|0	0|0	0|0	0|0	0|0	0|0	0|0	0|0	0|0	0|0	0|0	0|0	0|0	0|0	0|0	0|0	0|0	0|0	0|0	0|0	0|0	0|0	0|0	0|0	0|0	0|0	0|0	0|0	0|0	0|0	0|0	0|0	0|0	0|0
Chr11	4433136	GATK3	delaying heading date and increasing plant height	GATA28	0|0	0|0	0|0	0|0	0|0	0|0	.|.	0|0	0|0	.|.	0|0	0|0	0|0	0|0	.|.	0|0	.|.	0|0	0|0	0|0	0|0	0|0	.|.	0|0	.|.	0|0	0|0	0|0	0|0	0|0	.|.	.|.	.|.	0|0	.|.	0|0	.|.	0|0	.|.	0|0	0|0	0|0	.|.	0|0	0|0
Chr11	27206054	GATK4	decreasing lateral roots number	TIPS-11-9	0|0	1|1	0|0	0|0	0|0	0|0	0|0	0|0	0|0	0|0	0|0	0|0	1|1	0|0	0|0	0|0	0|0	0|0	0|0	0|0	0|0	0|0	0|0	1|1	0|0	0|0	0|0	1|1	0|0	0|0	0|0	0|0	0|0	0|0	0|0	0|0	0|0	0|0	0|0	0|0	0|0	0|0	0|0	0|0	0|0
Chr1	25383832	GATK4	light red seed coat	Rd	0|0	0|0	0|0	0|0	0|0	0|0	0|0	0|0	0|0	0|0	0|0	0|0	0|0	0|0	0|0	0|0	0|0	0|0	0|0	0|0	0|0	0|0	0|0	0|0	0|0	0|0	0|0	0|0	0|0	0|0	0|0	0|0	0|0	0|0	0|0	0|0	0|0	0|0	0|0	0|0	0|0	0|0	0|0	0|0	0|0
Chr1	25382824	GATK4	light red seed coat	Rd	0|0	0|0	0|0	0|0	0|0	0|0	0|0	0|0	0|0	0|0	0|0	0|0	0|0	0|0	0|0	0|0	0|0	0|0	0|0	0|0	0|0	0|0	0|0	0|0	0|0	0|0	0|0	0|0	0|0	0|0	0|0	0|0	0|0	0|0	0|0	0|0	0|0	0|0	0|0	0|0	0|0	0|0	0|0	0|0	0|0
Chr1	25383093	GATK4	red seed coat	Rd	1|1	1|1	1|1	1|1	0|1	1|1	1|1	1|1	1|1	1|1	1|1	1|1	1|1	1|1	1|1	0|0	1|1	1|1	1|1	1|1	1|1	1|1	1|1	1|1	1|1	1|1	1|1	1|1	0|0	1|1	1|1	1|1	1|1	1|1	1|1	0|0	1|1	1|1	1|1	1|1	1|1	1|1	1|1	1|1	1|1
Chr1	36461792	GATK4	seed shattering	qSH1	1|1	1|1	1|1	1|1	1|1	1|1	1|1	1|1	1|1	1|1	1|1	1|1	1|1	1|1	1|1	1|1	1|1	1|1	1|1	1|1	1|1	1|1	1|1	1|1	1|1	1|1	1|1	1|1	1|1	1|1	1|1	1|1	1|1	1|1	1|1	1|1	1|1	1|1	1|1	1|1	1|1	1|1	1|1	1|1	1|1
Chr4	16734470	GATK4	awn absent	An-1	0|0	1|1	1|1	1|1	1|1	1|1	1|1	1|1	1|1	1|1	1|1	1|1	1|1	1|1	0|0	1|1	0|0	1|1	1|1	1|1	1|1	1|1	0|0	1|1	0|0	1|1	1|1	1|1	0|0	1|1	1|1	0|0	0|0	1|1	1|1	0|0	1|1	0|0	0|0	1|1	1|1	0|0	1|1	0|0	1|1
Chr4	16734743	GATK4	awn present	An-1	0|0	0|0	0|0	0|0	0|0	0|0	0|0	0|0	0|0	0|0	0|0	0|0	0|0	0|0	0|0	0|0	0|0	0|0	0|0	0|0	0|0	0|0	0|0	0|0	0|0	0|0	0|0	0|0	0|0	0|0	0|0	0|0	0|0	0|0	0|0	0|0	0|0	0|0	0|0	0|0	0|0	0|0	0|0	0|0	0|0
Chr4	25960486	GATK4	awn present	An-2	0|0	0|0	0|0	0|0	0|0	0|0	0|0	0|0	0|0	0|0	0|0	0|0	0|0	0|0	0|0	0|0	0|0	0|0	0|0	0|0	0|0	0|0	0|0	0|0	0|0	0|0	0|0	0|0	0|0	0|0	0|0	0|0	0|0	0|0	0|0	0|0	0|0	0|0	0|0	0|0	0|0	0|0	0|0	0|0	0|0
Chr4	25959585	GATK4	shorter awn	An-2	1|1	1|1	1|1	0|0	0|0	0|0	1|1	1|1	1|1	1|1	0|1	1|1	1|1	1|1	1|1	1|1	1|1	1|1	1|1	1|1	0|0	1|1	1|1	1|1	1|1	1|1	1|1	0|0	1|1	1|1	1|1	1|1	1|1	1|1	1|1	1|1	1|1	1|1	1|1	1|1	1|1	1|1	1|1	1|1	1|1
Chr5	990754	GATK4	glabrousness of rice leave glumes	OsWOX3B	0|0	0|0	0|0	0|0	0|0	0|0	0|0	0|0	0|0	0|0	0|0	0|0	0|0	0|0	0|0	0|0	0|0	0|0	0|0	0|0	0|0	0|0	0|0	0|0	0|0	0|0	0|0	0|0	0|0	0|0	0|0	0|0	0|0	0|0	0|0	0|0	0|0	0|0	0|0	0|0	0|0	0|0	0|0	0|0	0|0
Chr6	5316554	GATK3	colorless apiculus	OsC1	0|0	0|0	0|0	0|0	0|0	0|0	0|0	0|0	0|0	0|0	0|0	0|0	0|0	0|0	0|0	0|0	0|0	0|0	0|0	0|0	0|0	0|0	0|0	0|0	0|0	0|0	0|0	0|0	0|0	0|0	0|0	0|0	0|0	0|0	0|0	.|.	0|0	0|0	0|0	0|0	0|0	0|0	0|0	0|0	0|0
Chr6	5315389	GATK4	slight pigmentation apiculus	OsC1	0|0	0|0	0|0	0|0	0|0	0|0	0|0	0|0	0|0	0|0	0|0	0|0	0|0	0|0	0|0	0|0	0|0	0|0	0|0	0|0	0|0	0|0	0|0	0|0	0|0	0|0	0|0	0|0	0|0	0|0	0|0	0|0	0|0	0|0	0|0	.|.	0|0	0|0	0|0	0|0	0|0	0|0	0|0	0|0	0|0
Chr6	5316049	GATK4	colorless apiculus	OsC1	0|0	0|0	0|0	0|0	0|0	0|0	0|0	0|0	0|0	0|0	0|0	0|0	0|0	0|0	0|0	0|0	0|0	0|0	0|0	0|0	0|0	0|0	0|0	0|0	0|0	0|0	0|0	0|0	0|0	0|0	0|0	0|0	0|0	0|0	0|0	.|.	0|0	0|0	0|0	0|0	0|0	0|0	0|0	0|0	0|0
Chr6	5316058	GATK4	colorless apiculus	OsC1	1|1	1|1	0|0	1|1	1|1	1|1	1|1	1|1	1|1	1|1	1|1	1|1	1|1	1|1	1|1	1|1	0|0	1|1	0|0	0|0	1|1	1|1	1|1	1|1	1|1	1|1	1|1	0|0	1|1	0|0	0|0	1|1	1|1	1|1	0|0	.|.	0|0	0|0	1|1	1|1	1|1	0|0	0|0	1|1	1|1
Chr6	27024794	GATK4	increasing grain weight and plant height	HL6	0|0	0|0	0|0	0|0	0|0	0|0	0|0	0|0	0|0	0|0	0|0	0|0	0|0	0|0	0|0	0|0	0|0	0|0	0|0	0|0	0|0	0|0	0|0	0|0	0|0	0|0	0|0	0|0	0|0	0|0	0|0	0|0	0|0	0|0	0|0	0|0	0|0	0|0	0|0	0|0	0|0	0|0	0|0	0|0	0|0
Chr7	6068071	GATK4	red seed coat	Rc	0|0	0|0	0|0	0|0	0|0	0|0	0|0	0|0	0|0	0|0	0|1	0|0	0|0	0|0	0|0	0|0	0|0	0|0	1|1	0|0	0|0	0|0	0|0	0|0	0|0	0|0	0|0	0|0	0|0	0|0	0|0	0|0	0|0	0|0	0|0	0|0	0|0	0|0	0|0	0|0	0|0	0|0	0|0	0|0	0|0
Chr7	6068017	GATK4	red seed coat	Rc	0|0	0|0	0|0	0|0	0|0	0|0	0|0	0|0	0|0	0|0	0|0	0|0	0|0	0|0	0|0	0|0	0|0	0|0	0|0	0|0	0|0	0|0	0|0	0|0	0|0	0|0	0|0	0|0	0|0	0|0	0|0	0|0	0|0	0|0	0|0	0|0	0|0	0|0	0|0	0|0	0|0	0|0	0|0	0|0	0|0
Chr8	23999540	GATK3	awn present	RAE2	0|0	0|0	1|1	0|0	1|1	1|1	0|0	1|1	1|1	0|0	0|0	1|1	1|1	1|1	1|1	1|1	0|0	0|0	1|1	1|1	0|0	0|0	0|0	1|1	0|0	0|0	.|.	.|.	1|1	.|.	0|0	0|0	0|0	0|0	.|.	0|0	0|0	0|0	.|.	0|0	1|1	0|0	1|1	0|0	1|1
Chr8	23999545	GATK4	awn absent	RAE2	1|1	0|0	0|0	1|1	0|0	1|1	0|0	1|1	1|1	0|0	1|1	1|1	1|1	1|1	1|1	1|1	0|0	0|0	1|1	1|1	1|1	1|1	0|0	1|1	0|0	0|0	0|0	.|.	1|1	0|0	0|0	1|1	1|1	0|0	.|.	0|0	1|1	0|0	0|0	0|0	1|1	0|0	1|1	0|0	0|0
Chr8	23999487	GATK3	awn absent	RAE2	.|.	0|0	0|0	0|0	0|0	0|0	0|0	0|0	0|0	0|0	0|0	0|0	0|0	0|0	0|0	0|0	0|0	0|0	0|0	0|0	0|0	0|0	0|0	0|0	0|0	0|0	0|0	0|0	0|0	0|0	0|0	0|0	0|0	0|0	0|0	0|0	0|0	0|0	0|0	0|0	0|0	0|0	0|0	0|0	0|0
Chr8	23996438	GATK4	increasing grain length	RAE2	0|0	0|0	0|2	0|2	0|0	0|0	0|0	0|0	0|0	0|0	0|0	0|2	0|0	0|2	0|0	0|0	.|.	0|0	0|0	0|0	0|0	0|0	0|0	0|0	0|0	0|0	0|0	0|0	0|0	0|0	0|2	0|0	0|0	0|0	0|0	0|0	0|0	0|0	0|0	2|2	0|2	0|0	0|0	0|0	0|0
Chr1	38137703	GATK4	increasing seed protein content	OsAAP6	1|1	1|1	1|1	1|1	1|1	1|1	1|1	1|1	1|1	1|1	1|1	1|1	1|1	1|1	1|1	1|1	1|1	1|1	1|1	1|1	1|1	1|1	1|1	1|1	1|1	1|1	1|1	1|1	1|1	1|1	1|1	0|0	0|0	1|1	1|1	0|0	1|1	1|1	1|1	0|0	0|0	1|1	1|1	1|1	1|1
Chr5	3339934	GATK4	decreasing of chalkiness	Chalk5	0|0	1|1	0|0	0|0	1|1	0|0	0|0	0|0	0|0	0|0	0|0	0|0	1|1	0|0	0|0	0|0	0|0	0|0	1|1	0|0	0|0	0|0	0|0	1|1	0|0	0|0	0|0	0|0	0|0	0|0	0|0	0|0	0|0	0|0	0|0	0|0	0|0	0|0	0|0	0|0	0|0	0|0	0|0	0|0	0|0
Chr6	1633040	GATK4	more L-asparagine	OsACS6	1|1	1|1	1|1	1|1	1|1	1|1	1|1	1|1	1|1	1|1	1|1	1|1	1|1	1|1	1|1	1|1	1|1	1|1	1|1	1|1	1|1	1|1	1|1	0|0	1|1	1|1	1|1	1|1	1|1	1|1	1|1	1|1	1|1	1|1	0|0	0|0	1|1	1|1	1|1	1|1	1|1	1|1	1|1	1|1	1|1
Chr6	1767613	GATK4	decreasing amylose content	Waxy	0|0	0|0	0|0	0|0	0|0	0|0	0|0	0|0	0|0	0|0	0|0	0|0	0|0	0|0	0|0	0|0	0|0	0|0	0|0	0|0	0|0	0|0	0|0	0|0	0|0	0|0	0|0	0|0	0|0	0|0	0|0	0|0	0|0	0|0	0|0	0|0	0|0	0|0	0|0	0|0	0|0	0|0	0|0	0|0	0|0
Chr6	1765761	GATK4	decreasing amylose content	Waxy	1|1	1|1	1|1	1|1	1|1	1|1	1|1	1|1	1|1	1|1	1|1	1|1	1|1	1|1	1|1	1|1	1|1	1|1	1|1	1|1	1|1	1|1	1|1	0|0	0|0	1|1	1|1	1|1	1|1	1|1	1|1	1|1	1|1	1|1	0|0	0|0	1|1	1|1	1|1	1|1	1|1	1|1	1|1	1|1	1|1
Chr6	1767637	GATK4	decreasing amylose content	Waxy	0|0	0|0	0|0	0|0	0|0	0|0	0|0	0|0	0|0	0|0	0|0	0|0	0|0	0|0	0|0	0|0	0|0	0|0	0|0	0|0	0|0	0|0	0|0	0|0	0|0	0|0	0|0	0|0	0|0	0|0	0|0	0|0	0|0	0|0	0|0	0|0	0|0	0|0	0|0	0|0	0|0	0|0	0|0	0|0	0|0
Chr6	1768006	GATK4	increasing amylose content	Waxy	0|0	0|0	0|0	0|0	0|0	0|0	0|0	0|0	0|0	0|0	0|0	0|0	0|0	0|0	0|0	0|0	0|0	0|0	0|0	0|0	0|0	0|0	0|0	0|0	0|0	0|0	0|0	0|0	0|0	0|0	0|0	0|0	0|0	0|0	0|0	0|0	0|0	0|0	0|0	0|0	0|0	0|0	0|0	0|0	0|0
Chr6	1768998	GATK4	increasing amylose content	Waxy	0|0	1|1	1|1	1|1	0|0	0|0	1|1	1|1	0|0	0|0	0|0	1|1	1|1	1|1	0|0	1|1	1|1	1|1	0|0	1|1	0|0	0|0	0|0	0|0	1|1	1|1	0|0	0|0	1|1	0|1	1|1	1|1	1|1	1|1	0|0	0|0	0|0	1|1	1|1	1|1	1|1	0|0	1|1	0|0	1|1
Chr6	1767006	GATK4	glutinous rice	Waxy	0|0	0|0	0|0	0|0	0|0	0|0	0|0	0|0	0|0	0|0	0|0	0|0	0|0	0|0	0|0	0|0	0|0	0|0	0|0	0|0	0|0	0|0	0|0	0|0	0|0	0|0	0|0	0|0	0|0	0|0	0|0	0|0	0|0	0|0	0|0	0|0	0|0	0|0	0|0	0|0	0|0	0|0	0|0	0|0	0|0
Chr6	6752756	GATK4	increasing gelatinization temperature	ALK	1|1	1|1	1|1	1|1	1|1	1|1	1|1	1|1	1|1	1|1	1|1	1|1	1|1	1|1	1|1	1|1	1|1	1|1	1|1	1|1	1|1	.|.	1|1	1|1	1|1	1|1	1|1	1|1	1|1	0|0	1|1	1|1	1|1	1|1	1|1	0|0	1|1	0|0	1|1	1|1	1|1	1|1	1|1	1|1	1|1
Chr6	6752888	GATK4	increasing gelatinization temperature	ALK	0|0	1|1	0|0	0|0	0|0	0|0	0|0	0|0	0|0	0|0	0|0	0|0	1|1	0|0	0|0	0|0	.|.	0|0	0|0	0|0	0|0	0|0	0|0	1|1	0|0	0|0	0|0	0|0	0|0	0|0	0|0	0|0	0|0	0|0	1|1	0|0	0|0	0|0	0|0	0|0	0|0	0|0	0|0	0|0	0|0
Chr8	20382858	GATK4	fragrance	Badh2	0|0	0|0	0|0	0|0	0|0	0|0	0|0	0|0	0|0	0|0	0|0	0|0	0|0	0|0	0|0	0|0	0|0	0|0	0|0	0|0	0|0	0|0	0|0	0|0	0|0	0|0	0|0	0|0	0|0	0|0	0|0	0|0	0|0	0|0	0|0	0|0	0|0	0|0	0|0	0|0	0|0	0|0	0|0	0|0	0|0
Chr8	20379883	GATK4	fragrance	Badh2	0|0	0|0	0|0	0|0	0|0	0|0	0|0	0|0	0|0	0|0	0|0	0|0	0|0	0|0	0|0	0|0	0|0	0|0	0|0	0|0	0|0	0|0	0|0	0|0	0|0	0|0	0|0	0|0	0|0	0|0	0|0	0|0	0|0	0|0	0|0	0|0	0|0	0|0	0|0	0|0	0|0	0|0	0|0	0|0	0|0
Chr8	20385593	GATK4	fragrance	Badh2	0|0	0|0	0|0	0|0	0|0	0|0	0|0	0|0	0|0	0|0	0|0	0|0	0|0	0|0	0|0	0|0	0|0	0|0	0|0	0|0	0|0	0|0	0|0	0|0	0|0	0|0	0|0	0|0	0|0	0|0	0|0	0|0	0|0	0|0	0|0	0|0	0|0	0|0	0|0	0|0	0|0	0|0	0|0	0|0	0|0
Chr10	13500469	GATK4	increasing protein content	OsGluA2	.|.	.|.	.|.	.|.	.|.	.|.	.|.	.|.	.|.	.|.	.|.	.|.	.|.	.|.	.|.	.|.	.|.	.|.	.|.	.|.	.|.	.|.	.|.	.|.	.|.	.|.	.|.	.|.	.|.	.|.	.|.	.|.	.|.	.|.	.|.	0|0	.|.	.|.	.|.	.|.	.|.	.|.	.|.	.|.	.|.
Chr1	30712558	GATK4	more 7-O-glucoside	OsUGT706D1	1|1	1|1	1|1	1|1	1|1	1|1	1|1	1|1	1|1	1|1	1|1	1|1	1|1	1|1	1|1	1|1	1|1	1|1	1|1	1|1	1|1	1|1	1|1	1|1	1|1	1|1	1|1	1|1	1|1	1|1	1|1	1|1	1|1	1|1	1|1	0|0	1|1	1|1	1|1	1|1	1|1	1|1	1|1	1|1	1|1
Chr2	35370598	GATK4	fewer trigonelline	LOC_Os02g57760	0|0	1|1	0|0	0|0	0|0	0|0	0|0	0|0	0|0	0|0	0|0	0|0	0|0	0|0	0|0	0|0	0|0	1|1	0|0	0|0	0|0	0|0	0|0	1|1	0|0	0|0	1|1	0|0	0|0	0|0	0|0	0|0	1|1	0|0	0|0	0|0	1|1	0|0	1|1	0|0	0|0	0|0	0|0	0|0	0|0
Chr3	35382034	GATK4	more tricin-lignan-glycosides	OsUGT706C2	1|1	1|1	1|1	1|1	1|1	1|1	1|1	1|1	1|1	1|1	1|1	1|1	1|1	1|1	0|0	1|1	1|1	1|1	1|1	1|1	1|1	1|1	0|0	1|1	1|1	1|1	1|1	1|1	1|1	1|1	1|1	1|1	1|1	1|1	1|1	0|0	1|1	1|1	1|1	1|1	1|1	1|1	1|1	1|1	1|1
Chr4	6566248	GATK3	more O-methylapigenin C-pentoside	LOC_Os04g11970	1|1	1|1	1|1	1|1	0|0	1|1	1|1	1|1	1|1	1|1	1|1	1|1	1|1	1|1	1|1	0|0	1|1	1|1	1|1	1|1	1|1	1|1	1|1	1|1	1|1	1|1	1|1	1|1	1|1	1|1	1|1	1|1	1|1	1|1	1|1	0|0	1|1	1|1	1|1	1|1	1|1	1|1	1|1	1|1	1|1
Chr7	2188914	GATK3	fewer feruloylserotonin	LOC_Os07g04970	1|1	1|1	1|1	1|1	1|1	1|1	1|1	1|1	1|1	1|1	1|1	1|1	1|1	1|1	1|1	1|1	1|1	0|0	1|1	1|1	1|1	1|1	1|1	1|1	1|1	1|1	1|1	1|1	1|1	1|1	1|1	1|1	1|1	1|1	1|1	0|0	1|1	1|1	1|1	1|1	1|1	1|1	1|1	1|1	1|1
Chr7	2188863	GATK3	fewer feruloylserotonin	LOC_Os07g04970	1|1	1|1	1|1	1|1	1|1	1|1	1|1	1|1	1|1	1|1	1|1	1|1	1|1	1|1	1|1	1|1	1|1	1|1	1|1	1|1	1|1	1|1	1|1	1|1	1|1	1|1	1|1	1|1	1|1	1|1	1|1	1|1	1|1	1|1	1|1	0|0	1|1	1|1	1|1	1|1	1|1	1|1	1|1	1|1	1|1
Chr7	2188150	GATK3	fewer feruloylserotonin	LOC_Os07g04970	1|1	1|1	1|1	1|1	1|1	1|1	1|1	1|1	1|1	.|.	1|1	1|1	1|1	1|1	1|1	1|1	1|1	1|1	0|1	1|1	1|1	1|1	0|0	1|1	1|1	1|1	0|0	.|.	1|1	.|.	1|1	1|1	0|0	1|1	1|1	0|0	.|.	1|1	1|1	0|0	1|1	1|1	1|1	1|1	1|1
Chr7	19060398	GATK4	more 5-O-glucoside	OsUGT707A2	.|.	0|0	0|0	1|1	0|0	0|0	1|1	0|0	0|0	0|0	0|0	0|0	1|1	1|1	1|1	0|0	0|0	0|0	0|0	1|1	0|0	0|0	1|1	1|1	1|1	0|0	0|0	0|0	0|0	0|0	0|0	1|1	0|0	1|1	0|0	0|0	0|0	0|0	0|0	0|0	0|0	0|0	0|0	1|1	0|0
Chr7	19061600	GATK4	more 5-O-glucoside	OsUGT707A2	0|0	0|0	0|0	0|0	0|0	0|0	0|0	0|0	0|0	0|0	0|0	0|0	0|0	0|0	0|0	0|0	0|0	0|0	0|0	0|0	0|0	0|0	0|0	0|0	0|0	0|0	0|0	0|0	0|0	0|0	0|0	0|0	0|0	0|0	0|0	0|0	0|0	0|0	0|0	0|0	0|0	0|0	0|0	0|0	0|0
Chr7	19061609	GATK4	more 5-O-glucoside	OsUGT707A2	0|0	0|0	0|0	0|0	0|0	0|0	0|0	0|0	0|0	0|0	0|0	0|0	0|0	0|0	0|0	0|0	0|0	0|0	0|0	0|0	0|0	0|0	0|0	0|0	0|0	0|0	0|0	0|0	0|0	0|0	0|0	0|0	0|0	0|0	0|0	0|0	0|0	0|0	0|0	0|0	0|0	0|0	0|0	0|0	0|0
Chr9	21464008	GATK4	fewer N-feruloylputrescine	OsAT4c	0|0	0|0	0|0	0|0	1|1	0|0	0|0	0|0	0|0	1|1	0|0	0|0	0|0	0|0	0|0	0|0	0|0	0|0	0|0	0|0	1|1	0|0	0|0	0|0	0|0	0|0	0|0	0|0	0|0	0|0	1|1	0|0	0|0	0|0	1|1	0|0	0|0	0|0	0|0	0|0	0|0	0|0	0|0	1|1	0|0
Chr11	25467884	GATK3	fewer benzoyl tryptamine	Os-TBT1	0|0	0|0	0|0	.|.	.|.	0|0	0|0	.|.	.|.	.|.	.|.	0|0	0|0	0|0	0|0	.|.	.|.	.|.	.|.	0|0	.|.	.|.	0|0	0|0	0|0	0|0	0|0	.|.	0|0	.|.	.|.	0|0	0|0	0|0	.|.	.|.	.|.	0|0	0|0	0|0	0|0	0|0	0|0	0|0	.|.
Chr11	25501655	GATK4	fewer cinnamoyl tryptamine	Os-TBT2	0|0	0|0	0|0	.|.	0|0	0|0	0|0	0|0	0|0	.|.	.|.	0|0	0|0	0|0	0|0	.|.	0|0	.|.	.|.	0|0	.|.	.|.	0|0	0|0	0|0	0|0	0|0	.|.	0|0	0|0	.|.	0|0	0|0	0|0	0|0	.|.	.|.	0|0	0|0	0|0	0|0	0|0	0|0	0|0	.|.
Chr12	15970614	GATK4	fewer N',N''-p-coumaroyl feruloyl spermidine	LOC_Os12g27220	1|1	1|1	1|1	1|1	1|1	1|1	1|1	1|1	0|0	1|1	1|1	1|1	1|1	1|1	1|1	1|1	1|1	1|1	1|1	1|1	1|1	1|1	1|1	1|1	1|1	1|1	1|1	1|1	1|1	1|1	1|1	1|1	1|1	1|1	1|1	0|0	1|1	1|1	1|1	1|1	1|1	1|1	1|1	1|1	1|1
Chr12	15999119	GATK4	fewer N',N''-p-coumaroyl feruloyl spermidine	LOC_Os12g27254	1|1	1|1	.|.	1|1	0|1	0|0	1|1	1|1	0|0	.|.	1|1	1|1	1|1	1|1	0|0	1|1	0|0	1|1	1|1	1|1	0|0	.|.	0|0	1|1	1|1	0|0	.|.	1|1	1|1	.|.	.|.	1|1	1|1	1|1	1|1	0|0	.|.	1|1	1|1	1|1	1|1	0|0	.|.	1|1	1|1
Chr12	16005096	GATK4	fewer N',N''-p-coumaroyl feruloyl spermidine	LOC_Os12g27254	1|1	0|0	.|.	1|1	0|0	0|0	1|1	1|1	0|0	.|.	0|0	1|1	0|0	1|1	0|0	1|1	0|0	1|1	1|1	1|1	0|0	.|.	0|0	1|1	1|1	0|0	.|.	1|1	1|1	.|.	.|.	1|1	1|1	1|1	0|0	0|0	.|.	1|1	1|1	1|1	0|1	0|0	.|.	1|1	1|1
Chr12	15999070	GATK4	fewer N',N''-p-coumaroyl feruloyl spermidine	LOC_Os12g27254	1|1	1|1	.|.	1|1	0|1	1|1	1|1	1|1	0|0	.|.	1|1	1|1	1|1	1|1	1|1	1|1	0|0	1|1	1|1	1|1	1|1	.|.	1|1	1|1	1|1	1|1	.|.	1|1	1|1	.|.	.|.	1|1	1|1	1|1	1|1	0|0	.|.	1|1	1|1	1|1	1|1	1|1	.|.	1|1	1|1
Chr1	33144288	GATK4	increasing blast resistance	Pi35	.|.	.|.	.|.	.|.	.|.	.|.	.|.	.|.	.|.	.|.	.|.	.|.	.|.	.|.	.|.	.|.	.|.	.|.	.|.	.|.	.|.	.|.	.|.	.|.	.|.	0|0	.|.	.|.	.|.	.|.	.|.	.|.	.|.	.|.	.|.	.|.	.|.	.|.	.|.	.|.	.|.	.|.	.|.	0|0	.|.
Chr3	18437564	GATK4	increasing blast resistance	bsr-d1	1|1	0|0	1|1	0|0	0|0	0|0	1|1	1|1	0|0	0|0	0|0	1|1	0|0	1|1	0|0	1|1	1|1	0|0	0|0	1|1	0|0	0|0	0|0	0|0	1|1	0|0	1|1	0|0	0|0	0|0	0|0	1|1	1|1	0|0	0|0	0|0	0|0	1|1	1|1	1|1	1|1	0|0	0|0	1|1	0|0
Chr4	6942614	GATK4	increasing insect resistance	Bph3	0|0	1|1	0|0	0|0	0|0	0|0	1|1	0|0	0|0	0|0	0|0	1|1	1|1	1|1	0|0	1|1	0|0	0|0	0|0	1|1	0|0	0|0	0|0	0|0	0|0	0|0	0|0	1|1	0|0	0|0	0|0	0|0	0|0	0|0	0|0	0|0	0|0	1|1	0|0	1|1	1|1	0|0	0|0	0|0	0|0
Chr4	6956655	GATK4	increasing insect resistance	Bph3	0|0	0|0	0|0	0|0	0|0	0|0	0|0	0|0	0|0	0|0	0|0	0|0	0|0	0|0	0|0	0|0	0|0	0|0	0|0	0|0	0|0	0|0	0|0	0|0	0|0	0|0	0|0	0|0	0|0	0|0	0|0	0|0	0|0	0|0	0|0	0|0	0|0	0|0	0|0	0|0	0|0	0|0	0|0	0|0	0|0
Chr4	6968474	GATK4	increasing insect resistance	Bph3	0|0	0|0	0|0	0|0	0|0	0|0	0|0	0|0	0|0	0|0	0|0	0|0	0|0	0|0	0|0	0|0	0|0	0|0	0|0	0|0	0|0	0|0	0|0	0|0	0|0	0|0	0|0	0|0	0|0	0|0	0|0	0|0	0|0	0|0	0|0	0|0	0|0	0|0	0|0	0|0	0|0	0|0	0|0	0|0	0|0
Chr4	19835833	GATK4	increasing blast resistance	Pi21	0|0	0|0	0|0	0|0	0|0	0|0	0|0	0|0	0|0	0|0	0|0	0|0	1|1	0|0	1|1	0|0	0|0	0|0	0|0	0|0	0|0	0|0	0|0	1|1	1|1	0|0	0|0	1|1	0|0	0|0	0|0	0|0	0|0	0|0	0|0	0|0	0|0	0|0	0|0	0|0	0|0	0|0	0|0	0|0	0|0
Chr4	31600315	GATK4	decreasing blast tolerance	PiPR1	1|1	0|0	0|0	0|0	0|0	0|0	0|0	0|0	.|.	0|0	0|0	0|0	0|0	0|0	0|0	0|0	.|.	0|0	0|0	0|0	0|0	0|0	0|0	0|0	0|0	0|0	1|1	0|0	.|.	0|0	0|0	0|0	0|0	0|0	0|0	.|.	1|1	0|0	0|0	0|0	0|0	0|0	0|0	0|0	.|.
Chr4	31602115	GATK4	decreasing blast tolerance	PiPR1	.|.	0|0	0|0	0|0	.|.	0|0	0|0	0|0	.|.	0|0	.|.	0|0	0|0	0|0	0|0	.|.	.|.	0|0	.|.	0|0	0|0	0|0	0|0	0|0	.|.	0|0	.|.	0|0	0|0	0|0	0|0	0|0	0|0	0|0	0|0	.|.	.|.	0|0	0|0	0|0	0|0	0|0	0|0	0|0	.|.
Chr4	31602847	GATK3	decreasing blast tolerance	PiPR1	.|.	1|1	1|1	1|1	.|.	.|.	.|.	1|1	.|.	1|1	.|.	.|.	1|1	1|1	1|1	.|.	.|.	.|.	.|.	.|.	1|1	.|.	1|1	1|1	.|.	1|1	.|.	.|.	.|.	1|1	.|.	1|1	1|1	1|1	1|1	.|.	.|.	.|.	1|1	1|1	1|1	.|.	1|1	1|1	.|.
Chr4	31640498	GATK4	increasing blight resistance	Xa1	1|1	0|0	1|1	1|1	0|0	1|1	1|1	1|1	1|1	1|1	0|0	1|1	0|0	1|1	0|0	1|1	0|0	1|1	.|.	1|1	0|1	1|1	0|0	0|0	1|1	0|0	1|1	1|1	1|1	0|1	1|1	1|1	1|1	1|1	1|1	0|0	1|1	1|1	1|1	1|1	1|1	1|1	0|0	1|1	.|.
Chr4	31661301	GATK4	increasing blight resistance	Xa1	.|.	0|0	0|0	0|0	0|0	.|.	.|.	0|0	1|1	0|0	.|.	0|0	0|0	0|0	0|0	.|.	0|0	0|0	0|0	0|0	.|.	0|0	0|0	0|0	.|.	0|0	0|0	0|0	0|0	0|1	0|0	0|0	0|0	0|0	.|.	0|0	0|0	.|.	0|0	0|0	0|0	0|0	0|0	0|0	0|0
Chr4	31662295	GATK4	increasing blight resistance	Xa1	1|1	0|0	0|1	0|0	0|0	0|1	0|1	0|1	0|0	0|1	0|0	0|0	0|0	0|1	0|0	0|0	0|0	0|1	0|0	0|1	1|1	0|1	0|0	0|0	.|.	0|0	1|1	0|1	0|1	0|0	0|1	0|0	0|0	0|1	0|0	0|0	1|1	0|1	0|0	0|1	0|0	1|1	0|0	0|1	0|0
Chr5	437499	GATK4	increasing blight resistance	xa5	0|0	0|0	0|0	0|0	0|0	0|0	0|0	0|0	0|0	0|0	0|0	0|0	0|0	0|0	0|0	0|0	0|0	0|0	0|0	0|0	0|0	0|0	0|0	0|0	0|0	0|0	0|0	0|0	0|0	0|0	0|0	0|0	0|0	0|0	0|0	0|0	0|0	0|0	0|0	0|0	0|0	0|0	0|0	0|0	0|0
Chr6	485049	GATK4	increasing brown planthopper resistance	BPH29	1|1	1|1	1|1	1|1	1|1	1|1	1|1	1|1	1|1	1|1	1|1	1|1	1|1	1|1	0|0	1|1	1|1	.|.	1|1	1|1	1|1	1|1	1|1	0|0	1|1	1|1	1|1	0|0	0|0	1|1	0|0	1|1	0|0	0|0	1|1	0|0	1|1	.|.	1|1	1|1	1|1	1|1	1|1	1|1	1|1
Chr6	10389573	GATK4	increasing blast resistance	Pi9	0|0	0|0	0|0	0|0	0|0	0|0	0|0	.|.	.|.	.|.	1|1	0|0	0|0	0|0	.|.	0|0	0|0	.|.	.|.	0|0	.|.	0|0	0|0	0|0	0|0	0|0	.|.	0|0	0|0	.|.	0|0	0|0	0|0	0|0	0|0	0|0	0|0	0|0	0|0	0|0	.|.	0|0	0|0	0|0	.|.
Chr6	10389270	GATK3	increasing blast resistance	Pi9	0|0	0|0	0|0	.|.	.|.	0|0	0|0	.|.	.|.	.|.	0|0	0|0	0|0	0|0	0|0	0|0	0|0	0|0	.|.	0|0	.|.	0|0	0|0	0|0	0|0	0|0	.|.	.|.	0|0	.|.	0|0	.|.	0|0	.|.	0|0	0|0	0|0	0|0	0|0	.|.	.|.	0|0	0|0	0|0	0|0
Chr6	10389855	GATK4	increasing blast resistance	Pi9	0|0	0|0	.|.	0|0	0|0	0|0	0|0	.|.	0|0	0|0	0|0	0|0	.|.	0|0	0|0	0|0	.|.	0|0	.|.	0|0	.|.	0|0	0|0	0|0	0|0	0|0	.|.	.|.	0|0	0|0	0|0	0|0	0|0	.|.	.|.	0|0	.|.	0|0	0|0	.|.	0|0	.|.	0|0	.|.	0|0
Chr6	10389734	GATK4	increasing blast resistance	Pi9	0|0	0|0	0|0	0|0	0|0	0|0	0|0	.|.	0|0	.|.	0|0	0|0	0|0	0|0	0|0	0|0	0|0	0|0	.|.	0|0	.|.	0|0	0|0	0|0	0|0	0|0	.|.	0|0	0|0	0|0	0|0	0|0	0|0	0|0	0|0	0|0	0|0	0|0	0|0	0|0	0|0	0|0	0|0	0|0	0|0
Chr6	13058843	GATK4	increasing blast resistance	Pid3	0|0	0|0	0|0	0|0	0|0	0|0	0|0	0|0	0|0	0|0	0|0	0|0	0|0	0|0	0|0	.|.	0|0	0|0	0|0	0|0	0|0	0|0	0|0	0|0	0|0	0|0	0|0	0|0	0|0	0|0	0|0	0|0	0|0	0|0	0|0	0|0	0|0	0|0	0|0	0|0	0|0	0|0	0|0	0|0	0|0
Chr6	13055819	GATK4	increasing blast resistance	Pid3	1|1	1|1	1|1	1|1	1|1	1|1	1|1	1|1	1|1	1|1	1|1	1|1	1|1	1|1	1|1	1|1	1|1	1|1	1|1	1|1	1|1	1|1	1|1	1|1	1|1	1|1	1|1	1|1	1|1	1|1	1|1	1|1	1|1	1|1	1|1	0|0	1|1	1|1	1|1	1|1	1|1	1|1	1|1	1|1	1|1
Chr6	13057570	GATK3	increasing blast resistance	Pid3	1|1	1|1	1|1	1|1	1|1	1|1	1|1	1|1	1|1	1|1	1|1	1|1	1|1	1|1	1|1	1|1	1|1	1|1	1|1	1|1	1|1	1|1	1|1	1|1	1|1	1|1	1|1	1|1	1|1	1|1	1|1	1|1	1|1	1|1	1|1	0|0	1|1	1|1	1|1	1|1	1|1	1|1	1|1	1|1	1|1
Chr6	17161791	GATK4	increasing blast resistance	Pid2	1|1	1|1	1|1	1|1	1|1	1|1	1|1	1|1	1|1	1|1	1|1	1|1	1|1	1|1	1|1	1|1	1|1	1|1	1|1	1|1	1|1	1|1	1|1	1|1	1|1	1|1	1|1	1|1	1|1	1|1	1|1	1|1	1|1	1|1	1|1	0|0	1|1	1|1	1|1	1|1	1|1	1|1	1|1	1|1	1|1
Chr7	22119347	GATK4	increasing resistance to tungro spherical virus	eIF4G	0|0	0|0	0|0	0|0	0|0	0|0	0|0	0|0	0|0	0|0	0|0	0|0	0|0	0|0	0|0	0|0	0|0	0|0	0|0	0|0	0|0	0|0	0|0	0|0	0|0	0|0	0|0	0|0	0|0	0|0	0|0	0|0	0|0	0|0	0|0	0|0	0|0	0|0	0|0	0|0	0|0	0|0	0|0	0|0	0|0
Chr7	22119350	GATK4	increasing resistance to tungro spherical virus	eIF4G	0|0	0|0	0|0	0|0	0|0	0|0	0|0	0|0	0|0	0|0	0|0	0|0	0|0	0|0	0|0	0|0	0|0	0|0	0|0	0|0	0|0	0|0	0|0	0|0	0|0	0|0	0|0	0|0	0|0	0|0	0|0	0|0	0|0	0|0	0|0	0|0	0|0	0|0	0|0	0|0	0|0	0|0	0|0	0|0	0|0
Chr8	26909531	GATK4	increasing blast resistance	OsCERK1	1|1	1|1	1|1	1|1	1|1	1|1	1|1	1|1	1|1	1|1	1|1	1|1	1|1	1|1	1|1	1|1	1|1	1|1	1|1	1|1	1|1	1|1	1|1	1|1	1|1	1|1	1|1	1|1	1|1	0|0	1|1	1|1	1|1	1|1	1|1	1|1	1|1	1|1	1|1	1|1	1|1	1|1	0|0	1|1	1|1
Chr9	9672381	GATK3	increasing blast resistance	Pi5-1	0|0	0|0	0|0	0|0	0|0	0|0	0|0	0|0	0|0	0|0	0|0	0|0	0|0	0|0	0|0	0|0	0|0	0|0	0|0	0|0	0|0	0|0	0|0	0|0	0|0	0|0	0|0	0|0	0|0	0|0	0|0	0|0	0|0	0|0	0|0	0|0	0|0	0|0	0|0	0|0	0|0	0|0	0|0	0|0	0|0
Chr9	9779736	GATK4	increasing blast resistance	Pi56	0|0	0|0	0|0	0|0	0|0	0|0	0|0	0|0	0|0	0|0	0|0	0|0	1|1	0|0	0|0	0|0	0|0	0|0	0|0	0|0	0|0	0|0	0|0	0|0	0|0	0|0	0|0	0|0	0|0	0|0	0|0	0|0	0|0	0|0	0|0	0|0	0|0	0|0	0|0	0|0	0|0	0|0	0|0	0|0	0|0
Chr11	6543950	GATK4	increasing blast resistance	RGA4	0|0	1|1	1|1	0|0	1|1	1|1	1|1	0|0	1|1	0|1	1|1	1|1	0|0	1|1	1|1	0|0	1|1	1|1	0|0	1|1	1|1	1|1	1|1	1|1	1|1	1|1	1|1	0|0	1|1	0|0	1|1	1|1	1|1	1|1	1|1	0|0	1|1	1|1	1|1	1|1	1|1	0|0	1|1	1|1	1|1
Chr11	6544171	GATK3	increasing blast resistance	RGA4	0|0	0|0	0|0	0|0	0|0	0|1	0|0	0|0	0|0	0|0	0|0	0|0	0|0	0|0	0|0	0|0	0|0	0|0	0|0	0|0	0|0	0|0	0|0	0|0	1|1	0|0	0|0	0|0	0|0	0|0	0|0	0|0	0|0	0|0	0|0	0|0	0|0	0|0	0|0	0|0	0|0	0|0	0|0	0|0	0|0
Chr11	6554829	GATK4	increasing blast resistance	RGA5	.|.	0|0	0|0	0|0	0|0	1|1	0|0	0|0	0|0	0|0	1|1	0|0	0|0	1|1	.|.	0|0	1|1	1|1	.|.	1|1	1|1	.|.	1|1	0|0	.|.	0|0	0|0	0|0	.|.	0|0	0|0	.|.	0|0	0|0	0|0	0|0	0|0	1|1	.|.	.|.	0|0	0|0	.|.	0|0	.|.
Chr11	7659694	GATK4	increasing blast resistance	LHCB5	1|1	1|1	1|1	0|0	0|0	0|1	1|1	1|1	1|1	1|1	0|0	1|1	1|1	1|1	0|0	0|0	1|1	0|0	0|0	1|1	1|1	0|0	0|0	1|1	1|1	0|0	0|0	0|0	1|1	1|1	1|1	1|1	1|1	1|1	1|1	0|0	0|0	1|1	1|1	1|1	1|1	1|1	0|0	1|1	1|1
Chr11	17985707	GATK4	increasing resistance to rice stripe virus	STV11	1|1	1|1	1|1	1|1	1|1	0|0	1|1	1|1	1|1	1|1	1|1	1|1	1|1	1|1	1|1	1|1	1|1	1|1	1|1	1|1	1|1	1|1	1|1	1|1	0|0	0|0	1|1	.|.	1|1	1|1	1|1	1|1	1|1	1|1	0|0	0|0	1|1	.|.	1|1	1|1	1|1	1|1	1|1	1|1	1|1
Chr11	22800220	GATK4	increasing blast resistance	Pb1	.|.	.|.	.|.	0|0	0|0	.|.	.|.	0|0	.|.	.|.	0|0	.|.	.|.	.|.	.|.	.|.	.|.	.|.	.|.	.|.	0|0	.|.	.|.	0|0	.|.	0|0	0|0	.|.	.|.	.|.	.|.	.|.	.|.	.|.	0|0	.|.	0|0	.|.	.|.	.|.	.|.	.|.	.|.	.|.	.|.
Chr11	25263992	GATK3	increasing blast resistance	Pi54	0|0	0|0	0|0	0|0	0|0	0|0	0|0	0|0	0|0	0|0	0|0	0|0	0|0	0|0	.|.	0|0	0|0	0|0	0|0	0|0	0|0	0|0	.|.	0|0	.|.	0|0	0|0	0|0	.|.	0|0	0|0	.|.	0|0	.|.	0|0	0|0	0|0	.|.	0|0	0|0	0|0	0|0	0|0	0|0	0|0
Chr11	28399471	GATK4	increasing blight resistance	Xa3	0|0	0|0	0|0	0|0	0|0	0|0	.|.	.|.	0|0	0|0	0|0	.|.	0|0	.|.	0|0	.|.	0|0	0|0	0|0	.|.	0|0	0|0	0|0	0|0	0|0	0|0	.|.	0|0	0|0	.|.	.|.	0|0	0|0	.|.	0|0	1|1	.|.	0|0	.|.	0|0	0|0	0|0	0|0	.|.	0|0
Chr11	28399720	GATK4	increasing blight resistance	Xa3	0|0	1|1	0|0	0|0	1|1	0|0	.|.	.|.	0|0	0|0	1|1	.|.	1|1	.|.	1|1	.|.	0|1	1|1	1|1	.|.	1|1	0|0	0|0	1|1	0|0	.|.	.|.	0|0	1|1	.|.	.|.	0|0	0|0	.|.	.|.	1|1	1|1	0|0	.|.	0|0	1|1	.|.	0|0	.|.	.|.
Chr12	10607554	GATK4	increasing blast resistance	Pi-ta	0|0	0|0	1|1	1|1	0|0	0|0	1|1	1|1	0|0	1|1	0|0	1|1	0|0	1|1	1|1	0|0	1|1	0|0	0|0	1|1	0|0	1|1	1|1	0|0	0|0	0|0	1|1	0|0	1|1	1|1	1|1	0|0	0|0	1|1	0|0	0|0	1|1	0|0	0|0	0|0	0|0	1|1	1|1	1|1	1|1
Chr12	10833368	GATK4	increasing blast resistance	Ptr	0|0	.|.	0|0	0|0	.|.	0|0	0|0	0|0	0|0	0|0	0|0	0|0	0|0	0|0	0|0	0|0	0|0	0|0	0|0	0|0	0|0	0|0	0|0	0|0	0|0	0|0	0|0	0|0	0|0	0|0	0|0	0|0	0|0	0|0	0|0	.|.	0|0	0|0	0|0	0|0	0|0	0|0	0|0	0|0	0|0
Chr12	17302804	GATK4	decreasing blight resistance	xa25	0|0	0|0	0|0	0|0	0|0	1|1	1|1	0|0	0|0	0|0	0|0	.|.	1|1	0|0	1|1	0|0	0|0	0|0	0|0	0|0	1|1	0|0	1|1	0|0	0|0	.|.	1|1	0|0	0|0	0|0	0|0	0|0	.|.	0|0	.|.	0|0	1|1	.|.	0|0	0|0	0|0	1|1	0|0	0|0	0|0
Chr12	17305353	GATK4	decreasing blight resistance	xa25	2|2	.|.	0|0	0|0	0|0	2|2	2|2	0|0	0|0	.|.	0|0	2|2	.|.	2|2	2|2	2|2	2|2	0|0	0|0	2|2	2|2	0|0	2|2	0|0	2|2	2|2	.|.	0|0	2|2	0|0	0|0	2|2	2|2	2|2	.|.	0|0	.|.	2|2	2|2	2|2	2|2	2|2	0|0	2|2	0|0
Chr1	11462725	GATK4	increasing salt tolerance	SKC1	0|0	0|0	0|0	0|0	1|1	0|0	0|0	0|0	0|0	0|0	0|0	0|0	0|0	0|0	0|0	0|0	0|0	0|0	0|0	0|0	0|0	.|.	0|0	0|0	1|1	0|0	0|0	0|0	0|0	0|0	0|0	0|0	0|0	0|0	0|0	1|1	0|0	0|0	0|0	0|0	0|0	0|0	1|1	0|0	0|0
Chr1	23663634	GATK4	increasing herbicides tolerance	CYP72A31	0|0	0|0	0|0	0|0	0|0	0|0	0|0	0|0	0|0	0|0	0|0	0|0	0|0	0|0	0|0	0|0	0|0	0|0	0|0	0|0	0|0	0|0	0|0	0|0	0|0	0|0	0|0	0|0	0|0	0|0	0|0	0|0	0|0	0|0	0|0	.|.	0|0	0|0	0|0	0|0	0|0	0|0	0|0	0|0	0|0
Chr1	29568422	GATK4	decreasing flooding tolerance	OsCBL10	1|1	1|1	1|1	1|1	1|1	1|1	1|1	1|1	1|1	1|1	.|.	1|1	1|1	1|1	1|1	0|0	0|0	1|1	1|1	1|1	1|1	1|1	1|1	1|1	1|1	1|1	1|1	1|1	1|1	1|1	0|0	1|1	1|1	1|1	1|1	0|0	1|1	1|1	1|1	1|1	1|1	1|1	1|1	1|1	1|1
Chr1	36346000	GATK4	increasing drought tolerance	OsPP15	0|0	0|0	0|0	0|0	0|0	0|0	0|0	0|0	0|0	0|0	0|0	0|0	0|0	0|0	0|0	0|0	0|0	0|0	0|0	0|0	0|0	0|0	0|0	0|0	0|0	0|0	0|0	0|0	0|0	0|0	0|0	0|0	0|0	0|0	0|0	0|0	0|0	0|0	0|0	0|0	0|0	0|0	0|0	0|0	0|0
Chr2	1663821	GATK4	decreasing Al tolerance	NRAT1	0|0	0|0	0|0	0|0	0|0	0|0	0|0	0|0	0|0	0|0	0|0	0|0	0|0	0|0	0|0	0|0	0|0	0|0	0|0	0|0	0|0	0|0	0|0	0|0	0|0	0|0	0|0	0|0	0|0	0|0	0|0	0|0	0|0	0|0	0|0	0|0	0|0	0|0	0|0	0|0	0|0	0|0	0|0	0|0	0|0
Chr2	5410205	GATK4	preventing copper accumulation	OsHMA4	0|0	0|0	0|0	0|0	0|0	0|0	0|0	0|0	0|0	0|0	0|0	0|0	0|0	0|0	0|0	0|0	0|0	0|0	0|0	0|0	0|0	0|0	0|0	0|0	0|0	0|0	0|0	0|0	0|0	0|0	0|0	0|0	0|0	0|0	0|0	0|0	0|0	0|0	0|0	0|0	0|0	0|0	0|0	0|0	0|0
Chr2	10389082	GATK3	decreasing herbicide tolerance	HIS1	1|1	1|1	1|1	1|1	1|1	1|1	1|1	.|.	1|1	1|1	1|1	1|1	1|1	1|1	1|1	1|1	1|1	1|1	1|1	1|1	1|1	1|1	1|1	1|1	1|1	1|1	1|1	1|1	1|1	1|1	.|.	1|1	1|1	1|1	1|1	1|1	1|1	1|1	1|1	1|1	1|1	1|1	1|1	1|1	1|1
Chr2	24771726	GATK4	decreasing chilling tolerance	LTG1	0|0	0|0	0|0	0|0	0|0	0|0	0|0	0|0	0|0	0|0	0|0	0|0	0|0	0|0	0|0	0|0	0|0	0|0	0|0	0|0	0|0	0|0	0|0	0|0	0|0	0|0	0|0	0|0	0|0	0|0	1|1	0|0	0|0	0|0	0|0	0|0	0|0	0|0	0|0	0|0	0|0	0|0	0|0	0|0	0|0
Chr2	25190881	GATK4	preventing cd accumulation	CAL1	1|1	1|1	0|0	1|1	0|0	1|1	1|1	1|1	1|1	0|0	1|1	1|1	0|0	1|1	1|1	1|1	1|1	0|0	1|1	0|0	1|1	0|0	1|1	0|0	0|0	1|1	1|1	1|1	0|0	1|1	0|0	0|0	0|0	0|0	1|1	0|0	0|0	0|0	0|0	0|0	0|0	0|0	0|0	1|1	0|0
Chr3	220180	GATK4	decreasing low-temperature germinability ability	qLTG3-1	0|0	0|0	0|0	0|0	0|0	0|0	0|0	0|0	0|0	0|0	0|0	0|0	0|0	0|0	0|0	0|0	0|0	0|0	0|0	0|0	0|0	0|0	0|0	0|0	0|0	0|0	0|0	0|0	0|0	0|0	0|0	0|0	0|0	0|0	0|0	.|.	0|0	0|0	0|0	0|0	0|0	0|0	0|0	0|0	0|0
Chr3	846037	GATK4	cadmium accumulation	OsCd1	1|1	1|1	1|1	1|1	1|1	1|1	1|1	1|1	1|1	1|1	1|1	1|1	1|1	1|1	1|1	1|1	1|1	1|1	1|1	1|1	1|1	1|1	1|1	1|1	1|1	1|1	1|1	1|1	1|1	1|1	1|1	1|1	1|1	0|0	1|1	0|0	1|1	1|1	1|1	1|1	1|1	1|1	1|1	1|1	1|1
Chr3	11326677	GATK4	decreasing cold tolerance	OsMYB2	1|1	1|1	1|1	1|1	1|1	1|1	1|1	1|1	1|1	.|.	1|1	1|1	1|1	1|1	1|1	1|1	1|1	1|1	1|1	1|1	1|1	1|1	1|1	1|1	1|1	1|1	0|0	1|1	1|1	1|1	0|0	1|1	1|1	1|1	0|0	0|0	1|1	1|1	1|1	1|1	1|1	0|0	1|1	1|1	1|1
Chr4	2032882	GATK4	increasing chilling tolerance	CTB4a	0|0	0|0	0|0	0|0	0|0	0|0	0|0	0|0	0|0	0|0	0|0	0|0	0|0	0|0	0|0	0|0	0|0	0|0	0|0	0|0	0|0	0|0	0|0	0|0	0|0	0|0	0|0	0|0	0|0	0|0	0|0	0|0	0|0	0|0	0|0	0|0	0|0	0|0	0|0	0|0	0|0	0|0	0|0	0|0	0|0
Chr4	23886659	GATK4	increasing boron-toxicity tolerance	BET1	1|1	1|1	1|1	1|1	1|1	1|1	1|1	1|1	1|1	1|1	1|1	1|1	1|1	1|1	1|1	1|1	1|1	1|1	1|1	1|1	1|1	1|1	1|1	1|1	1|1	1|1	1|1	1|1	1|1	1|1	1|1	1|1	1|1	1|1	1|1	1|1	1|1	1|1	1|1	1|1	1|1	1|1	1|1	1|1	1|1
Chr4	30315214	GATK4	decreasing chilling tolerance	COLD1	1|1	1|1	1|1	1|1	1|1	1|1	1|1	1|1	1|1	1|1	1|1	1|1	1|1	1|1	1|1	1|1	1|1	1|1	1|1	1|1	1|1	1|1	1|1	1|1	1|1	1|1	1|1	1|1	1|1	1|1	1|1	1|1	1|1	1|1	1|1	0|0	1|1	1|1	1|1	1|1	1|1	1|1	1|1	1|1	1|1
Chr4	30726195	GATK4	increasing root sodium content	OsHKT1;1	1|1	1|1	1|1	1|1	1|1	1|1	1|1	1|1	1|1	1|1	1|1	1|1	1|1	1|1	1|1	1|1	1|1	1|1	1|1	1|1	1|1	1|1	1|1	1|1	1|1	1|1	0|0	1|1	1|1	1|1	1|1	1|1	1|1	1|1	1|1	0|0	1|1	1|1	1|1	1|1	1|1	1|1	1|1	1|1	1|1
Chr4	33304910	GATK4	decreasing root length and weight	OsJAZ1	0|0	.|.	0|0	.|.	.|.	.|.	0|0	.|.	0|0	0|0	.|.	.|.	.|.	.|.	0|0	0|0	0|0	.|.	0|0	0|0	0|0	0|0	0|0	.|.	.|.	.|.	0|0	.|.	.|.	.|.	0|0	.|.	.|.	.|.	0|0	0|0	0|0	.|.	0|0	.|.	0|0	0|0	.|.	0|0	.|.
Chr6	29539670	GATK4	lower potassium use efficiency	OsHKT2;1	0|1	0|1	0|1	0|0	0|1	0|1	0|1	0|0	0|1	0|0	0|1	0|1	0|1	0|1	0|1	0|1	0|1	0|1	0|1	0|1	0|1	0|1	0|1	0|0	0|1	0|1	0|0	0|0	0|1	0|1	0|1	0|1	0|0	0|1	0|1	0|1	0|1	0|1	0|1	0|1	0|1	0|0	0|0	0|1	0|1
Chr6	29540384	GATK4	lower potassium use efficiency	OsHKT2;1	0|0	0|0	0|0	0|0	0|0	0|0	0|0	0|0	0|0	0|0	0|0	0|0	0|0	0|0	0|0	0|0	0|0	0|0	0|0	0|0	0|0	0|0	0|0	0|0	0|0	0|0	0|0	0|0	0|0	0|0	0|0	0|0	0|0	0|0	0|0	0|0	0|0	0|0	0|0	0|0	0|0	0|0	0|0	0|0	0|0
Chr7	7409315	GATK4	high cadmium accumulation	OsHMA3	0|0	0|0	0|0	0|0	0|0	0|0	0|0	0|0	0|0	0|0	0|0	0|0	0|0	0|0	0|0	0|0	0|0	0|0	0|0	0|0	0|0	0|0	0|0	0|0	0|0	0|0	0|0	0|0	0|0	0|0	0|0	0|0	0|0	0|0	0|0	0|0	0|0	0|0	0|0	0|0	0|0	0|0	0|0	0|0	0|0
Chr7	7407917	GATK4	high cadmium accumulation	OsHMA3	0|0	0|0	0|0	0|0	0|0	0|0	0|0	0|0	0|0	0|0	0|0	0|0	0|0	0|0	0|0	0|0	0|0	0|0	0|0	0|0	0|0	0|0	0|0	0|0	0|0	0|0	0|0	0|0	0|0	0|0	0|0	0|0	0|0	0|0	0|0	0|0	0|0	0|0	0|0	0|0	0|0	0|0	0|0	0|0	0|0
Chr7	8878858	GATK4	high cadmium accumulation	OsNRAMP5	1|1	1|1	1|1	1|1	0|0	1|1	1|1	0|0	0|0	0|0	0|0	1|1	1|1	1|1	1|1	1|1	1|1	0|0	0|0	1|1	0|0	0|0	1|1	1|1	1|1	1|1	0|0	1|1	1|1	1|1	0|0	1|1	1|1	1|1	1|1	0|0	1|1	1|1	1|1	1|1	1|1	1|1	1|1	1|1	0|0
Chr7	8879641	GATK4	high cadmium accumulation	OsNRAMP5	1|1	1|1	1|1	1|1	0|0	1|1	1|1	0|0	0|0	0|0	0|0	1|1	1|1	1|1	1|1	1|1	1|1	0|0	0|0	1|1	0|0	0|0	1|1	1|1	1|1	1|1	0|0	1|1	1|1	1|1	0|0	1|1	1|1	1|1	1|1	0|0	1|1	1|1	1|1	1|1	1|1	1|1	1|1	1|1	0|0
Chr7	22930113	GATK4	increasing resistance to tungro spherical virus	OsSAP16	0|0	0|0	0|0	0|0	0|0	0|0	0|0	0|0	0|0	0|0	0|0	0|0	0|0	0|0	0|0	0|0	0|0	0|0	0|0	0|0	0|0	0|0	0|0	0|0	0|0	0|0	0|0	0|0	0|0	0|0	0|0	0|0	0|0	0|0	0|0	0|0	0|0	0|0	0|0	0|0	0|0	0|0	0|0	0|0	0|0
Chr8	86089	GATK4	decreasing molybdenum accumulation	Os-MOT1;1	1|1	0|0	0|0	1|1	1|1	0|1	1|1	0|0	0|0	1|1	0|0	1|1	0|0	0|0	1|1	1|1	1|1	1|1	1|1	1|1	0|0	0|0	1|1	0|0	1|1	1|1	1|1	0|0	0|0	0|0	0|0	1|1	0|0	1|1	1|1	0|0	0|0	1|1	1|1	0|0	0|0	0|0	1|1	1|1	0|0
Chr9	12251074	GATK4	increasing anaerobic germination tolerance	OsTPP7	1|1	1|1	1|1	0|0	0|1	1|1	1|1	1|1	1|1	1|1	1|1	0|0	1|1	1|1	1|1	1|1	1|1	1|1	0|0	1|1	1|1	1|1	1|1	1|1	1|1	1|1	1|1	1|1	1|1	1|1	1|1	1|1	1|1	1|1	.|.	0|0	1|1	1|1	1|1	1|1	1|1	1|1	1|1	1|1	1|1
Chr9	18122850	GATK4	decreasing chilling tolerance	bZIP73	1|1	1|1	1|1	1|1	1|1	1|1	1|1	1|1	1|1	1|1	1|1	1|1	1|1	1|1	1|1	1|1	1|1	1|1	1|1	1|1	1|1	1|1	1|1	1|1	1|1	1|1	1|1	1|1	1|1	1|1	1|1	1|1	1|1	1|1	1|1	0|0	1|1	1|1	1|1	1|1	1|1	1|1	1|1	1|1	1|1
Chr10	4665777	GATK4	decreasing UV-B tolerance	qUVR-10	1|1	1|1	1|1	1|1	1|1	1|1	1|1	1|1	1|1	1|1	1|1	1|1	1|1	1|1	1|1	1|1	1|1	1|1	1|1	1|1	1|1	1|1	1|1	1|1	1|1	1|1	1|1	1|1	1|1	1|1	1|1	1|1	1|1	1|1	1|1	0|0	1|1	1|1	1|1	1|1	1|1	1|1	1|1	1|1	1|1
Chr10	4666493	GATK4	increasing UV-B tolerance	qUVR-10	0|0	0|0	0|0	0|0	0|0	0|0	0|0	0|0	0|0	0|0	0|0	0|0	0|0	0|0	0|0	0|0	0|0	0|0	0|0	0|0	0|0	0|0	0|0	0|0	0|0	0|0	0|0	0|0	0|0	0|0	0|0	0|0	0|0	0|0	0|0	1|1	0|0	0|0	0|0	0|0	0|0	0|0	0|0	0|0	0|0
Chr10	16705740	GATK4	increasing drought tolerance	DCA1	0|0	0|0	0|0	0|0	0|0	0|0	0|0	0|0	0|0	0|0	0|0	0|0	0|0	0|0	0|0	0|0	0|0	0|0	0|0	0|0	0|0	0|0	0|0	0|0	0|0	0|0	0|0	0|0	0|0	0|0	0|0	0|0	0|0	0|0	0|0	0|0	0|0	0|0	0|0	0|0	0|0	0|0	0|0	0|0	0|0
Chr10	19330694	GATK4	dereasing chilling tolerance	OsLTPL159	1|1	1|1	1|1	1|1	1|1	1|1	1|1	1|1	1|1	0|0	1|1	1|1	1|1	1|1	1|1	1|1	1|1	1|1	1|1	1|1	1|1	1|1	1|1	1|1	0|0	1|1	1|1	1|1	1|1	1|1	1|1	1|1	1|1	.|.	1|1	0|0	1|1	1|1	1|1	1|1	1|1	1|1	1|1	1|1	1|1
Chr11	16984309	GATK4	decreasing chilling tolerance	HAN1	1|1	1|1	1|1	1|1	1|1	1|1	1|1	1|1	1|1	1|1	1|1	1|1	1|1	1|1	1|1	1|1	1|1	1|1	1|1	1|1	1|1	1|1	1|1	1|1	1|1	1|1	1|1	1|1	1|1	1|1	1|1	1|1	1|1	1|1	1|1	1|1	1|1	1|1	1|1	1|1	1|1	1|1	1|1	1|1	1|1
Chr12	14233796	GATK4	increasing lateral roots number	Nced	0|0	0|0	0|0	1|1	0|0	0|0	0|0	0|0	0|0	1|1	0|0	0|0	0|0	0|0	0|0	0|0	0|0	0|0	0|0	0|0	0|0	0|0	0|0	0|0	0|0	0|0	1|1	0|0	0|0	0|0	0|0	0|0	0|0	0|0	0|0	0|0	0|0	0|0	0|0	0|0	0|0	0|0	0|0	0|0	1|1
Chr1	178766	GATK4	higher nitrogen use efficiency	OsNPF6.1	0|0	0|0	0|0	0|0	0|0	0|0	0|0	0|0	0|0	0|0	0|0	0|0	0|0	0|0	0|0	0|0	0|0	0|0	0|0	1|1	0|0	0|0	0|0	0|0	1|1	0|0	0|0	1|1	0|0	0|0	0|0	0|0	1|1	1|1	0|0	0|0	0|0	0|0	1|1	1|1	1|1	0|0	0|0	0|0	0|0
Chr1	14452591	GATK4	increasing regeneration ablility	psr1	1|1	0|0	0|0	1|1	0|0	1|1	.|.	1|1	1|1	.|.	1|1	1|1	2|2	1|1	0|0	0|0	.|.	0|0	1|1	1|1	1|1	0|0	0|0	0|0	0|0	0|0	0|0	1|1	.|.	0|0	1|1	1|1	.|.	1|1	2|2	0|0	0|0	0|0	1|1	1|1	1|1	0|0	.|.	.|.	1|1
Chr1	14452823	GATK4	increasing regeneration ablility	psr1	.|.	.|.	.|.	.|.	.|.	.|.	.|.	.|.	.|.	.|.	.|.	.|.	.|.	.|.	.|.	.|.	.|.	.|.	.|.	.|.	.|.	.|.	.|.	.|.	.|.	.|.	.|.	.|.	.|.	.|.	.|.	.|.	.|.	.|.	.|.	0|0	.|.	.|.	.|.	.|.	.|.	.|.	.|.	.|.	.|.
Chr1	33453244	GATK4	more MeOH-Jasmonates	OsPME1	1|1	1|1	1|1	1|1	1|1	1|1	1|1	1|1	1|1	1|1	1|1	1|1	1|1	1|1	1|1	1|1	1|1	1|1	1|1	1|1	1|1	1|1	1|1	1|1	1|1	1|1	1|1	1|1	1|1	1|1	1|1	1|1	1|1	1|1	1|1	0|0	1|1	0|0	1|1	1|1	1|1	1|1	1|1	1|1	1|1
Chr2	31768358	GATK4	more MeOH-Jasmonates	OsTSD2	1|1	1|1	1|1	1|1	1|1	1|1	1|1	0|0	1|1	0|0	1|1	1|1	1|1	1|1	1|1	1|1	1|1	1|1	1|1	1|1	1|1	1|1	1|1	1|1	1|1	1|1	1|1	1|1	1|1	1|1	1|1	1|1	1|1	1|1	1|1	0|0	1|1	0|0	0|0	1|1	1|1	1|1	1|1	1|1	1|1
Chr2	32514337	GATK4	higher nitrogen use efficiency	OsNR2	1|1	1|1	1|1	1|1	1|1	1|1	1|1	1|1	1|1	1|1	1|1	1|1	1|1	1|1	1|1	1|1	1|1	1|1	1|1	1|1	1|1	.|.	1|1	1|1	1|1	1|1	1|1	1|1	1|1	1|1	1|1	1|1	1|1	1|1	1|1	0|0	1|1	1|1	0|0	1|1	1|1	1|1	1|1	1|1	1|1
Chr3	6894836	GATK4	callus browning	BOC1	0|0	1|1	0|0	0|0	0|0	0|0	0|0	0|0	0|0	0|0	0|0	0|0	1|1	0|0	0|0	0|0	0|0	0|0	0|0	0|0	0|0	0|0	0|0	1|1	0|0	0|0	0|0	0|0	1|1	0|0	0|0	0|0	0|0	0|0	0|0	0|0	0|0	0|0	0|0	0|0	0|0	0|0	0|0	1|1	0|0
Chr3	21067004	GATK4	increasing salt tolerance	qSE3	1|1	0|0	1|1	0|0	0|0	0|0	1|1	0|1	0|0	0|0	0|0	1|1	0|0	1|1	0|0	1|1	1|1	0|0	0|0	1|1	0|0	0|0	0|0	0|0	1|1	0|0	1|1	0|0	0|0	0|0	0|0	1|1	1|1	0|0	0|0	0|0	0|0	1|1	1|1	1|1	1|1	0|0	0|0	1|1	0|0
Chr4	31751160	GATK3	grains turns brown in phenol solution	Phr1	0|0	1|1	0|0	0|0	0|0	0|0	0|0	0|0	0|0	0|0	0|0	0|0	0|0	0|0	0|0	0|0	.|.	0|0	.|.	0|0	.|.	0|0	0|0	0|0	0|0	0|0	0|0	0|0	0|0	.|.	0|0	0|0	0|0	0|0	0|0	0|0	0|0	.|.	0|0	0|0	0|0	0|0	.|.	0|0	0|0
Chr7	23797131	GATK3	decreasing sprouting	Sdr4	0|0	0|0	0|0	1|1	0|0	0|0	0|0	0|0	0|0	0|0	0|0	0|0	0|0	0|0	0|0	0|0	0|0	0|0	1|1	0|0	1|1	0|0	0|0	0|0	0|0	0|0	0|0	1|1	0|0	0|0	1|1	0|0	0|0	0|0	1|1	0|0	0|0	0|0	0|0	0|0	0|0	0|0	0|0	0|0	0|0
Chr7	23796771	GATK3	increasing sprouting	Sdr4	1|1	1|1	1|1	1|1	1|1	1|1	1|1	1|1	1|1	1|1	1|1	1|1	1|1	1|1	1|1	1|1	1|1	1|1	1|1	1|1	1|1	1|1	1|1	1|1	1|1	1|1	1|1	1|1	1|1	1|1	1|1	1|1	1|1	1|1	1|1	1|1	1|1	1|1	1|1	1|1	1|1	1|1	1|1	1|1	1|1
Chr7	23797130	GATK3	increasing sprouting	Sdr4	0|0	0|0	0|0	1|1	0|0	0|0	0|0	0|0	0|0	0|0	0|0	0|0	0|0	0|0	0|0	0|0	0|0	0|0	1|1	0|0	1|1	0|0	0|0	0|0	0|0	0|0	0|0	1|1	0|0	0|0	1|1	0|0	0|0	0|0	1|1	0|0	0|0	0|0	0|0	0|0	0|0	0|0	0|0	0|0	0|0
Chr8	7573789	GATK4	high cadmium accumulation	ARE1	0|0	1|1	0|0	0|0	0|0	1|1	1|1	0|0	0|0	0|0	0|0	.|.	0|0	1|1	0|0	0|0	0|0	0|0	0|0	1|1	0|0	0|0	0|0	0|0	0|0	0|0	0|0	0|0	1|1	0|0	0|0	0|0	0|0	0|0	0|0	0|0	0|0	1|1	1|1	0|0	0|0	1|1	0|0	1|1	0|0
Chr8	7573877	GATK4	higher nitrogen use efficiency	ARE1	0|0	0|0	0|0	0|0	0|0	0|0	0|0	0|0	0|0	0|0	0|0	0|0	0|0	0|0	0|0	0|0	0|0	0|0	0|0	0|0	0|0	0|0	0|0	0|0	0|0	0|0	0|0	0|0	0|0	0|0	0|0	0|0	0|0	0|0	0|0	0|0	0|0	0|0	0|0	0|0	0|0	0|0	0|0	0|0	0|0
Chr10	21759092	GATK4	higher nitrogen use efficiency	NRT1.1B	1|1	1|1	1|1	1|1	1|1	1|1	1|1	1|1	1|1	1|1	0|0	1|1	1|1	1|1	1|1	1|1	1|1	1|1	1|1	1|1	1|1	1|1	1|1	1|1	1|1	1|1	1|1	1|1	0|0	1|1	1|1	1|1	1|1	1|1	1|1	0|0	1|1	1|1	1|1	1|1	1|1	1|1	1|1	1|1	1|1
Chr12	26956807	GATK4	increasing tolerance to nutrition	TOND1	0|0	0|0	1|1	1|1	1|1	0|0	0|0	1|1	1|1	1|1	1|1	0|0	1|1	1|1	0|0	0|0	0|0	1|1	0|0	0|0	0|0	1|1	0|0	1|1	0|0	1|1	1|1	0|0	1|1	0|0	1|1	0|0	0|0	0|0	1|1	1|1	1|1	1|1	1|1	0|0	0|0	0|0	1|1	1|1	0|0
Chr2	2974723	Manta	decreasing yield	LRK1	|	|	|	|	|	|	|	|	|	|	|	|	|	|	|	|	|	|	|	|	|	|	|	|	|	|	|	|	|	|	|	|	|	|	|	|	|	|	|	|	|	|	|	|	|
Chr5	29455208	Manta	decreasing plant height and grain number	OsEBS	|	|	|	|	|	|	|	|	|	|	|	|	|	|	|	|	|	|	|	|	|	|	|	|	|	|	|	|	|	|	|	|	|	|	|	|	|	|	|	|	|	|	|	|	|
Chr6	5759611	Manta	hybrid compatibility	S5	|	|	|	|	|	|	|	|	|	|	|	|	|	|	|	|	|	|	|	|	|	|	|	|	|	|	|	|	|	|	|	|	|	|	|	|	|	|	|	|	|	|	|	|	|
Chr7	7545012	Manta	increasing grain length	OsSNB	|	|	|	|	|	|	|	|	|	|	|	|	|	|	|	|	|	|	|	|	|	|	|	|	|	|	|	|	|	|	|	|	|	|	|	|	|	|	|	|	|	|	|	|	|
Chr8	537049	Manta	fertility restoration	RF6	|	|	|	|	|	|	|	|	|	|	|	|	|	|	|	|	|	|	|	|	|	|	|	|	|	|	|	|	|	|	|	|	|	|	|	|	|	|	|	|	|	|	|	|	|
Chr8	25282468	Manta	increasing grain number and lodging resistance	IPA1	|	|	|	|	|	|	|	|	|	|	|	|	|	|	|	|	|	|	|	|	|	|	|	|	|	|	|	|	|	|	|	|	|	|	|	|	|	|	|	|	|	|	|	|	|
Chr3	1257892	Manta	promoting heading date	Ef-cd	|	|	|	|	|	|	|	|	|	|	|	|	|	|	|	|	|	|	|	|	|	|	|	|	|	|	|	|	|	|	|	|	|	|	|	|	|	|	|	|	|	|	|	|	|
Chr1	38382761	Manta	semi-dwarf	sd1	|	|	|	|	|	|	|	|	|	|	|	|	|	|	|	|	|	|	|	|	|	|	|	|	|	|	|	|	|	|	|	|	|	|	|	|	|	|	|	|	|	|	|	|	|
Chr9	16415007	Manta	erect panicle and decreasing plant height	DEP1	|	|	|	|	|	|	|	|	|	|	|	|	|	|	|	|	|	|	|	|	|	|	|	|	|	|	|	|	|	|	|	|	|	|	|	|	|	|	|	|	|	|	|	|	|
Chr4	27940807	Manta	black seed coat	Kala4	|	|	|	|	|	|	|	|	|	|	|	|	|	|	|	|	|	|	|	|	|	|	|	|	|	|	|	|	|	|	|	|	|	|	|	|	|	|	|	|	|	|	|	|	|
Chr6	5316231	Manta	colorless apiculus	OsC1	|	|	|	|	|	|	|	|	|	|	|	|	|	|	|	|	|	|	|	|	|	|	|	|	|	|	|	|	|	|	|	|	|	|	|	|	|	|	|	|	|	|	|	|	|
Chr4	19836043	Manta	increasing blast resistance	Pi21	|	|	|	|	|	|	|	|	|	|	|	|	|	|	|	|	|	|	|	|	|	|	|	|	|	|	|	|	|	|	|	|	|	|	|	|	|	|	|	|	|	|	|	|	|
Chr8	26729913	Manta	increasing blight resistance	Xa13	|	|	|	|	|	|	|	|	|	|	|	|	|	|	|	|	|	|	|	|	|	|	|	|	|	|	|	|	|	|	|	|	|	|	|	|	|	|	|	|	|	|	|	|	|
Chr11	20805203	Manta	increasing blight resistance	Xa21	|	|	|	|	|	|	|	|	|	|	|	|	|	|	|	|	|	|	|	|	|	|	|	|	|	|	|	|	|	|	|	|	|	|	|	|	|	|	|	|	|	|	|	|	|
Chr3	220111	Manta	decreasing low-temperature germinability ability	qLTG3-1	|	|	|	|	|	|	|	|	|	|	|	|	|	|	|	|	|	|	|	|	|	|	|	|	|	|	|	|	|	|	|	|	|	|	|	|	|	|	|	|	|	|	|	|	|
Chr1	37694037	Manta	decreasing nonphotochemical quenching	OsPsbS1	DEL|-2674	|	|	|	|	|	|	|	|	|	DEL|-2674	|	|	|	|	|	|	|	|	|	|	|	|	|	|	|	|	|	|	|	|	|	|	|	|	|	|	|	|	|	|	|	DEL|-2674	|	|
Chr5	5365122-5366701	depthcall	increasing grain width	GW5	0|0	0|0	0|0	0|0	0|0	0|0	0|0	0|0	0|0	0|0	0|0	0|0	0|0	0|0	0|0	0|0	0|0	0|0	0|0	0|0	0|0	0|0	0|0	0|0	0|0	0|0	0|0	0|0	0|0	0|0	0|0	0|0	0|0	0|0	0|0	0|0	0|0	0|0	0|0	0|0	0|0	0|0	0|0	0|0	0|0
Chr7	9152377-9155030	depthcall	promoting heading date under LD	Ghd7	1|1	0|0	0|0	0|0	0|0	0|0	0|0	0|0	0|0	0|0	0|0	0|0	1|1	1|1	0|0	0|0	0|0	0|0	0|0	0|0	0|0	0|0	0|0	0|0	0|0	0|0	0|0	0|0	0|0	0|0	0|0	0|0	0|0	0|0	0|0	0|0	0|0	0|0	1|1	0|0	0|0	0|0	0|0	0|0	0|0
Chr3	17410000-17412951	depthcall	awn absent	Awn3-1	0|0	0|0	0|0	0|0	0|0	0|0	0|0	0|0	0|0	0|0	0|0	0|0	0|0	0|0	0|0	0|0	0|0	0|0	0|0	0|0	0|0	0|0	0|0	0|0	0|0	0|0	0|0	0|0	0|0	0|0	0|0	0|0	0|0	0|0	0|0	0|0	0|0	0|0	0|0	0|0	0|0	0|0	0|0	0|0	0|0
Chr9	12251875-12254061	depthcall	increasing anaerobic germination tolerance	OsTPP7	0|0	0|0	0|0	0|0	0|0	0|0	0|0	0|0	0|0	0|0	0|0	0|0	0|0	0|0	0|0	0|0	0|0	0|0	0|0	0|0	0|0	0|0	0|0	0|0	0|0	0|0	0|0	0|0	0|0	0|0	0|0	0|0	0|0	0|0	1|1	0|0	0|0	0|0	0|0	0|0	0|0	0|0	0|0	0|0	0|0
Chr1	29020797-29025975	depthcall	fewer strigolactone	SLB1	1|1	1|1	1|1	1|1	1|1	1|1	1|1	1|1	1|1	1|1	1|1	1|1	1|1	1|1	1|1	1|1	1|1	1|1	1|1	1|1	1|1	1|1	1|1	1|1	1|1	1|1	1|1	1|1	1|1	1|1	1|1	1|1	1|1	1|1	1|1	0|0	1|1	1|1	1|1	1|1	1|1	1|1	1|1	1|1	1|1
Chr1	29036327-29041621	depthcall	fewer strigolactone	SLB2	1|1	1|1	1|1	1|1	1|1	1|1	1|1	1|1	1|1	1|1	1|1	1|1	1|1	1|1	1|1	1|1	1|1	1|1	1|1	1|1	1|1	1|1	1|1	1|1	1|1	1|1	1|1	1|1	1|1	1|1	1|1	1|1	1|1	1|1	1|1	0|0	1|1	1|1	1|1	1|1	1|1	1|1	1|1	1|1	1|1
Chr1	DPL1	Unmapped Reads	hybrid incompatibility	DPL1	0|0	0|0	0|0	0|0	0|0	0|0	0|0	0|0	0|0	0|0	0|0	0|0	0|0	0|0	0|0	0|0	0|0	0|0	0|0	0|0	0|0	0|0	0|0	0|0	0|0	0|0	0|0	0|0	0|0	0|0	0|0	0|0	0|0	0|0	0|0	0|0	0|0	0|0	0|0	0|0	0|0	0|0	0|0	0|0	0|0
Chr3	Sc	Unmapped Reads	hybrid male sterility	Sc	0|0	1|1	1|1	1|1	1|1	0|0	0|0	1|1	1|1	0|0	0|0	0|0	1|1	1|1	1|1	0|0	0|0	0|0	1|1	0|0	1|1	1|1	1|1	1|1	0|0	0|0	0|0	0|0	1|1	1|1	0|0	1|1	1|1	1|1	0|0	0|0	1|1	1|1	1|1	1|1	1|1	0|0	0|0	1|1	0|0
Chr10	Rf4-1	Unmapped Reads	non-restorer	Rf4	0|0	0|0	0|0	0|0	0|0	0|0	0|0	0|0	0|0	0|0	0|0	0|0	0|0	0|0	0|0	0|0	0|0	0|0	0|0	0|0	0|0	0|0	0|0	0|0	0|0	0|0	0|0	0|0	0|0	0|0	0|0	0|0	0|0	0|0	0|0	0|0	0|0	0|0	0|0	0|0	0|0	0|0	0|0	0|0	0|0
Chr10	Rf4-2	Unmapped Reads	non-restorer	Rf4	0|0	0|0	0|0	0|0	0|0	0|0	0|0	0|0	0|0	0|0	0|0	0|0	0|0	0|0	0|0	0|0	0|0	0|0	0|0	0|0	0|0	0|0	0|0	0|0	0|0	0|0	0|0	0|0	0|0	0|0	0|0	0|0	0|0	0|0	0|0	0|0	0|0	0|0	0|0	0|0	0|0	0|0	0|0	0|0	0|0
Chr1	GH3-2	Unmapped Reads	increasing blight resistance	GH3-2	0|0	0|0	0|0	0|0	0|0	0|0	0|0	0|0	0|0	0|0	0|0	0|0	0|0	0|0	0|0	0|0	0|0	0|0	0|0	0|0	0|0	0|0	0|0	0|0	0|0	0|0	0|0	0|0	0|0	0|0	0|0	0|0	0|0	0|0	0|0	0|0	0|0	0|0	0|0	0|0	0|0	0|0	0|0	0|0	0|0
Chr1	Pi64	Unmapped Reads	increasing blast resistance	Pi64	0|0	0|0	0|0	0|0	0|0	0|0	0|0	0|0	0|0	0|0	0|0	0|0	0|0	0|0	0|0	0|0	0|0	0|0	0|0	0|0	0|0	0|0	0|0	0|0	0|0	0|0	0|0	0|0	0|0	0|0	0|0	0|0	0|0	0|0	0|0	0|0	0|0	0|0	0|0	0|0	0|0	0|0	0|0	0|0	0|0
Chr9	Pi5-1_CDS	Unmapped Reads	increasing blast resistance	Pi5-1	0|0	0|0	0|0	0|0	0|0	0|0	0|0	0|0	0|0	0|0	0|0	0|0	0|0	0|0	0|0	0|0	0|0	0|0	0|0	0|0	0|0	0|0	0|0	0|0	0|0	0|0	0|0	0|0	0|0	0|0	0|0	0|0	0|0	0|0	0|0	0|0	0|0	0|0	0|0	0|0	0|0	0|0	0|0	0|0	0|0
Chr9	Pi5-2_CDS	Unmapped Reads	increasing blast resistance	Pi5-2	0|0	0|0	0|0	0|0	0|0	0|0	0|0	0|0	1|1	0|0	1|1	0|0	1|1	0|0	0|0	0|0	0|0	0|0	0|0	0|0	0|0	0|0	0|0	1|1	0|0	0|0	0|0	0|0	0|0	0|0	0|0	0|0	0|0	0|0	1|1	0|0	0|0	0|0	0|0	0|0	0|0	0|0	0|0	0|0	0|0
Chr11	Xa23_CDS	Unmapped Reads	increasing blight resistance	Xa23	0|0	0|0	0|0	0|0	0|0	0|0	0|0	0|0	0|0	0|0	0|0	0|0	0|0	0|0	0|0	0|0	0|0	0|0	0|0	0|0	0|0	0|0	0|0	0|0	0|0	0|0	0|0	0|0	0|0	0|0	0|0	0|0	0|0	0|0	0|0	0|0	0|0	0|0	0|0	0|0	0|0	0|0	0|0	0|0	0|0
Chr11	Pik-1_CDS	Unmapped Reads	increasing blast resistance	Pik-1	0|0	0|0	0|0	0|0	0|0	0|0	0|0	0|0	0|0	0|0	0|0	0|0	0|0	0|0	0|0	0|0	0|0	0|0	0|0	0|0	0|0	0|0	0|0	0|0	0|0	0|0	0|0	0|0	0|0	0|0	0|0	0|0	0|0	0|0	0|0	0|0	0|0	0|0	0|0	0|0	0|0	0|0	0|0	0|0	0|0
Chr11	Pikm1-TS_CDS	Unmapped Reads	increasing blast resistance	Pik-1	0|0	0|0	0|0	0|0	0|0	0|0	0|0	0|0	0|0	0|0	0|0	0|0	0|0	0|0	0|0	0|0	0|0	0|0	0|0	0|0	0|0	0|0	0|0	0|0	0|0	0|0	0|0	0|0	0|0	0|0	0|0	0|0	0|0	0|0	0|0	0|0	0|0	0|0	0|0	0|0	0|0	0|0	0|0	0|0	0|0
Chr11	Pikh-1_CDS	Unmapped Reads	increasing blast resistance	Pik-1	0|0	0|0	0|0	0|0	0|0	0|0	0|0	0|0	0|0	0|0	0|0	1|1	0|0	1|1	0|0	0|0	0|0	0|0	0|0	0|0	0|0	0|0	0|0	0|0	0|0	0|0	0|0	0|0	0|0	0|0	0|0	0|0	0|0	0|0	0|0	0|0	0|0	0|0	0|0	0|0	0|0	0|0	0|0	0|0	0|0
Chr11	Pikp-1_CDS	Unmapped Reads	increasing blast resistance	Pik-1	0|0	0|0	0|0	0|0	0|0	0|0	0|0	0|0	0|0	0|0	0|0	0|0	0|0	0|0	0|0	0|0	0|0	0|0	0|0	1|1	0|0	0|0	0|0	0|0	0|0	0|0	0|0	0|0	0|0	0|0	0|0	0|0	0|0	0|0	0|0	0|0	0|0	0|0	0|0	0|0	0|0	0|0	0|0	0|0	0|0
Chr11	Pi1-5_CDS	Unmapped Reads	increasing blast resistance	Pik-1	0|0	0|0	0|0	0|0	0|0	0|0	0|0	0|0	0|0	0|0	0|0	0|0	0|0	0|0	0|0	0|0	0|0	0|0	0|0	0|0	0|0	0|0	0|0	0|0	0|0	0|0	0|0	0|0	0|0	0|0	0|0	0|0	0|0	0|0	0|0	0|0	0|0	0|0	0|0	0|0	0|0	0|0	0|0	0|0	0|0
Chr11	Pik-2_CDS	Unmapped Reads	increasing blast resistance	Pik-2	0|0	0|0	0|0	0|0	0|0	0|0	0|0	0|0	0|0	0|0	0|0	0|0	0|0	0|0	0|0	0|0	0|0	0|0	0|0	0|0	0|0	0|0	0|0	0|0	0|0	0|0	0|0	0|0	0|0	0|0	0|0	0|0	0|0	0|0	0|0	0|0	0|0	0|0	0|0	0|0	0|0	0|0	0|0	0|0	0|0
Chr11	Pikp-2_CDS	Unmapped Reads	increasing blast resistance	Pik-2	0|0	0|0	0|0	0|0	0|0	0|0	0|0	0|0	0|0	0|0	0|0	0|0	0|0	0|0	0|0	0|0	0|0	0|0	0|0	0|0	0|0	0|0	0|0	0|0	0|0	0|0	0|0	0|0	0|0	0|0	0|0	0|0	0|0	0|0	0|0	0|0	0|0	0|0	0|0	0|0	0|0	0|0	0|0	0|0	0|0
Chr11	Pi1-6_CDS	Unmapped Reads	increasing blast resistance	Pik-2	0|0	0|0	0|0	0|0	0|0	0|0	0|0	0|0	0|0	0|0	0|0	0|0	0|0	0|0	0|0	0|0	0|0	0|0	0|0	0|0	0|0	0|0	0|0	0|0	0|0	0|0	0|0	0|0	0|0	0|0	0|0	0|0	0|0	0|0	0|0	0|0	0|0	0|0	0|0	0|0	0|0	0|0	0|0	0|0	0|0
Chr11	Xa4	Unmapped Reads	increasing blight resistance	Xa4	0|0	0|0	0|0	0|0	0|0	0|0	0|0	0|0	0|0	0|0	0|0	0|0	0|0	0|0	0|0	0|0	0|0	0|0	0|0	0|0	0|0	0|0	0|0	0|0	0|0	0|0	0|0	0|0	0|0	0|0	0|0	0|0	0|0	0|0	0|0	0|0	0|0	0|0	0|0	0|0	0|0	0|0	0|0	0|0	0|0
Chr12	BPH9-1_CDS	Unmapped Reads	increasing brown planthopper resistance	Bph9	0|0	0|0	0|0	0|0	0|0	0|0	0|0	0|0	0|0	0|0	0|0	0|0	0|0	0|0	0|0	0|0	0|0	0|0	0|0	0|0	0|0	0|0	0|0	0|0	0|0	0|0	0|0	0|0	0|0	0|0	0|0	0|0	0|0	0|0	0|0	0|0	0|0	0|0	0|0	0|0	0|0	0|0	0|0	0|0	0|0
Chr12	BPH9-7	Unmapped Reads	increasing brown planthopper resistance	Bph9	0|0	0|0	0|0	0|0	0|0	0|0	0|0	0|0	0|0	0|0	0|0	0|0	0|0	0|0	0|0	0|0	0|0	0|0	0|0	0|0	0|0	0|0	0|0	0|0	0|0	0|0	0|0	0|0	0|0	0|0	0|0	0|0	0|0	0|0	0|0	0|0	0|0	0|0	0|0	0|0	0|0	0|0	0|0	0|0	0|0
Chr12	BPH9-9	Unmapped Reads	increasing brown planthopper resistance	Bph9	0|0	0|0	0|0	0|0	0|0	0|0	0|0	0|0	0|0	0|0	0|0	0|0	0|0	0|0	0|0	0|0	0|0	0|0	0|0	0|0	0|0	0|0	0|0	0|0	0|0	0|0	0|0	0|0	0|0	0|0	0|0	0|0	0|0	0|0	0|0	0|0	0|0	0|0	0|0	0|0	0|0	0|0	0|0	0|0	0|0
Chr12	BPH26	Unmapped Reads	increasing brown planthopper resistance	Bph9	0|0	0|0	0|0	0|0	0|0	0|0	0|0	0|0	0|0	0|0	0|0	0|0	0|0	0|0	0|0	0|0	0|0	0|0	0|0	0|0	0|0	0|0	0|0	0|0	0|0	0|0	0|0	0|0	0|0	0|0	0|0	0|0	0|0	0|0	0|0	0|0	0|0	0|0	0|0	0|0	0|0	0|0	0|0	0|0	0|0
Chr4	Pi63	Unmapped Reads	increasing blast resistance	Pi63	0|0	0|0	0|0	0|0	0|0	0|0	0|0	0|0	0|0	0|0	0|0	0|0	0|0	0|0	0|0	0|0	0|0	0|0	0|0	0|0	0|0	0|0	0|0	0|0	0|0	0|0	0|0	0|0	0|0	0|0	0|0	0|0	0|0	0|0	0|0	0|0	0|0	0|0	0|0	0|0	0|0	0|0	0|0	0|0	0|0
Chr2	Pib	Unmapped Reads	increasing blast resistance	Pib	1|1	1|1	1|1	0|0	1|1	1|1	1|1	0|0	0|0	0|0	1|1	1|1	1|1	1|1	1|1	1|1	1|1	1|1	0|0	1|1	0|0	0|0	1|1	1|1	1|1	1|1	1|1	1|1	1|1	0|0	0|0	1|1	1|1	1|1	1|1	0|0	0|0	1|1	1|1	1|1	1|1	1|1	1|1	1|1	0|0
Chr6	PigmR	Unmapped Reads	increasing blast resistance	PigmR	0|0	0|0	0|0	0|0	0|0	0|0	0|0	0|0	0|0	0|0	0|0	0|0	0|0	0|0	0|0	0|0	0|0	0|0	0|0	0|0	0|0	0|0	0|0	0|0	0|0	0|0	0|0	0|0	0|0	0|0	0|0	0|0	0|0	0|0	0|0	0|0	0|0	0|0	0|0	0|0	0|0	0|0	0|0	0|0	1|1
Chr6	PigmS	Unmapped Reads	decreasing blast tolerance and increasing setting rate	PigmS	0|0	0|0	0|0	0|0	0|0	0|0	0|0	0|0	0|0	0|0	0|0	0|0	0|0	0|0	0|0	0|0	0|0	0|0	0|0	0|0	0|0	0|0	0|0	0|0	0|0	0|0	0|0	0|0	0|0	0|0	0|0	0|0	0|0	0|0	0|0	0|0	0|0	0|0	0|0	0|0	0|0	0|0	0|0	0|0	0|0
Chr11	Xa10	Unmapped Reads	increasing blight resistance	Xa10	0|0	0|0	0|0	0|0	0|0	0|0	0|0	0|0	0|0	0|0	0|0	0|0	0|0	0|0	0|0	0|0	0|0	0|0	0|0	0|0	0|0	0|0	0|0	0|0	0|0	0|0	0|0	0|0	0|0	0|0	0|0	0|0	0|0	0|0	0|0	0|0	0|0	0|0	0|0	0|0	0|0	0|0	0|0	0|0	0|0
Chr11	HAN1	Unmapped Reads	losing chilling tolerance	HAN1	0|0	0|0	0|0	0|0	0|0	0|0	0|0	0|0	0|0	0|0	0|0	0|0	0|0	0|0	0|0	0|0	0|0	0|0	0|0	0|0	0|0	0|0	0|0	0|0	0|0	0|0	0|0	0|0	0|0	0|0	0|0	0|0	0|0	0|0	0|0	0|0	0|0	0|0	0|0	0|0	0|0	0|0	0|0	0|0	0|0
Chr12	SNORKEL1	Unmapped Reads	adaptation to deep water	SNORKEL1	0|0	0|0	0|0	0|0	0|0	0|0	0|0	0|0	0|0	0|0	1|1	0|0	0|0	0|0	0|0	0|0	0|0	0|0	0|0	0|0	0|0	0|0	0|0	0|0	0|0	0|0	0|0	0|0	0|0	0|0	0|0	0|0	0|0	0|0	0|0	0|0	0|0	0|0	0|0	0|0	0|0	0|0	0|0	0|0	0|0
Chr12	SNORKEL2	Unmapped Reads	adaptation to deep water	SNORKEL2	0|0	0|0	0|0	0|0	0|0	0|0	0|0	0|0	0|0	0|0	0|0	0|0	0|0	0|0	0|0	0|0	0|0	0|0	0|0	0|0	0|0	0|0	0|0	0|0	0|0	0|0	0|0	0|0	0|0	0|0	0|0	0|0	0|0	0|0	0|0	0|0	0|0	0|0	0|0	0|0	0|0	0|0	0|0	0|0	0|0
Chr9	Sub1A	Unmapped Reads	submergence tolerance	Sub1A	0|0	1|1	0|0	0|0	0|0	0|0	0|0	1|1	1|1	0|0	1|1	0|0	0|0	0|0	0|0	0|0	0|0	0|0	0|0	0|0	0|0	0|0	0|0	0|0	0|0	0|0	0|0	1|1	0|0	0|0	0|0	0|0	0|0	0|0	1|1	0|0	0|0	0|0	0|0	0|0	0|0	0|0	0|0	0|0	0|0
Chr12	PSTOL1	Unmapped Reads	increasing phosphorus tolerance	PSTOL1	0|0	0|0	0|0	0|0	1|1	1|1	0|0	0|0	0|0	0|0	1|1	0|0	0|0	0|0	1|1	0|0	1|1	0|0	0|0	0|0	1|1	1|1	1|1	0|0	0|0	1|1	0|0	0|0	0|0	1|1	1|1	0|0	0|0	0|0	0|0	0|0	0|0	0|0	0|0	0|0	0|0	1|1	1|1	0|0	0|0
[truncated: 472 more columns]

## Sheet: Table S7
Table S7 Genomic segments that identified as breeding signatures between Ind IV and Ind II.
Chromosome	Segment start	Segment end	Segment length	Max XPCLR value	Nearby genes
1	1120001	1280001	160000	139.122
1	1300001	1380001	80000	254.97
1	1640001	1700001	60000	192.272
1	5840001	5920001	80000	178.28
1	5940001	6020001	80000	258.225
1	6040001	6080001	40000	200.2
1	6100001	6160001	60000	262.985
1	6180001	6260001	80000	155.245
1	6390001	6650001	260000	164.678
1	7970001	8050001	80000	157.65
1	10430001	10470001	40000	200.577
1	10520001	10610001	90000	184.935
1	14250001	14310001	60000	193.938
1	14800001	14840001	40000	149.793
1	16220001	16300001	80000	190.181
1	16400001	16440001	40000	193.723
1	17120001	17200001	80000	343.054
1	17280001	17320001	40000	168.564
1	17390001	17440001	50000	167.294
1	17480001	17520001	40000	163.783
1	18650001	18700001	50000	158.98
1	18740001	19150001	410000	248.056
1	19410001	19460001	50000	169.844
1	20030001	20160001	130000	345.941
1	20180001	20550001	370000	397.728
1	20580001	20720001	140000	134.755
1	20740001	20850001	110000	139.006
1	20890001	21090001	200000	208.819
1	21630001	21730001	100000	161.108
1	21890001	21940001	50000	179.168
1	26740001	26780001	40000	220.835
1	26890001	26930001	40000	148.306
1	38560001	38700001	140000	138.307	sd1|GA20ox2|OsGA20ox2
1	40050001	40100001	50000	145.444
1	41890001	42040001	150000	214.407
1	43110001	43200001	90000	197.681
2	7500001	7580001	80000	228.338
2	9380001	9670001	290000	275.443
2	9830001	9910001	80000	241.328
2	9930001	10230001	300000	406.555
2	10250001	10350001	100000	420.372
2	10370001	10470001	100000	155.906
2	10700001	10740001	40000	176.463
2	13470001	13560001	90000	222.082
2	14960001	15020001	60000	191.734
2	15300001	15360001	60000	161.342
2	23910001	23980001	70000	350.154
3	3590001	3870001	280000	151.948
3	5990001	6120001	130000	171.221
3	7420001	7520001	100000	275.561
3	8630001	8820001	190000	146.644
3	8990001	9050001	60000	171.235
3	14470001	14510001	40000	239.677
3	17070001	17150001	80000	145.936	GS3; Osmyb3|SG3
3	19010001	19110001	100000	276.226
3	20920001	21010001	90000	145.325
3	22550001	22590001	40000	135.764
3	23650001	23760001	110000	133.788
3	26280001	26400001	120000	227.468
3	28860001	28910001	50000	164.576
4	6390001	6440001	50000	174.846
4	10300001	10410001	110000	163.578
4	13430001	13470001	40000	323.491
4	14580001	14820001	240000	140.55
4	15210001	15300001	90000	157.863
4	15380001	15450001	70000	187.454
4	16090001	16220001	130000	238.607
4	16750001	16810001	60000	141.249
4	17110001	17170001	60000	219.377
4	17270001	17510001	240000	260.386
4	17870001	17910001	40000	202.635
4	19730001	19780001	50000	140.083
4	23140001	23280001	140000	485.093
4	24170001	24280001	110000	147.903
4	24310001	24400001	90000	170.162
4	33370001	33480001	110000	325.491
5	880001	930001	50000	138.793
5	4480001	4540001	60000	184.387
5	17960001	18060001	100000	190.609
5	24410001	24490001	80000	245.651
5	26470001	26630001	160000	151.049
5	27870001	27980001	110000	232.311
5	28000001	28110001	110000	172.372
5	29520001	29650001	130000	176.561
6	5830001	5980001	150000	263.822
6	6770001	6810001	40000	135.57
6	7960001	8030001	70000	301.819
6	23370001	23550001	180000	201.835
6	26810001	26980001	170000	178.576
6	27660001	27700001	40000	233.33
6	27820001	27910001	90000	374.618
7	1260001	1310001	50000	213.62
7	27030001	27170001	140000	329.458
7	27190001	27330001	140000	436.514
7	27360001	27510001	150000	486.896
7	27530001	27580001	50000	159.429
8	760001	820001	60000	230.33
8	3470001	3540001	70000	199.283
8	3570001	3610001	40000	210.846
8	3830001	4040001	210000	198.503	OsABCG18
8	4710001	4920001	210000	206.243
8	5000001	5060001	60000	182.175
8	6180001	6230001	50000	242.764
8	6270001	6310001	40000	253.768
8	6410001	6450001	40000	279.289
8	6470001	6520001	50000	248.726
8	6670001	6780001	110000	199.708
8	6810001	6880001	70000	167.95
8	6910001	6960001	50000	149.087
8	7190001	7230001	40000	136.006
8	7550001	7610001	60000	148.618
8	11320001	11430001	110000	141.151
8	12600001	12640001	40000	160.192
8	12870001	12930001	60000	235.387
8	14660001	14730001	70000	140.244
8	19130001	19200001	70000	254.498
8	19220001	19350001	130000	322.937
8	19760001	19800001	40000	144.733
8	21360001	21470001	110000	166.405
8	21780001	21910001	130000	144.807
8	25800001	26130001	330000	168.986
9	1420001	1460001	40000	180.185
9	1700001	1750001	50000	218.536
9	2290001	2400001	110000	178.182
9	7090001	7140001	50000	239.464
9	7490001	7530001	40000	174.965
9	13240001	13370001	130000	156.063
9	16950001	17010001	60000	156.818
9	17250001	17370001	120000	655.094
9	17400001	17470001	70000	339.14
9	17490001	18140001	650000	1179.28	Oshox4
9	18450001	18500001	50000	135.077
9	19160001	19240001	80000	242.247
9	20150001	20200001	50000	187.663
10	1280001	1360001	80000	141.235
10	1620001	1690001	70000	136.536
10	1880001	2010001	130000	135.525
10	2730001	2850001	120000	153.49
10	14620001	14800001	180000	520.286
10	15990001	16040001	50000	161.433
10	16060001	16140001	80000	160.097
10	19150001	19230001	80000	254.627
10	23020001	23080001	60000	282.868
11	9910001	9990001	80000	310.13
11	10250001	10320001	70000	206.38
12	8020001	8090001	70000	167.005
12	8150001	8230001	80000	217.298
12	8260001	8300001	40000	238.52
12	9060001	9160001	100000	218.508
12	22380001	22420001	40000	187.232

## Sheet: Table S8
Table S8 Genomic segments that identified as breeding signatures between Ind I and Ind II.
Chromosome	Segment start	Segment end	Segment length	Max XPCLR value	Nearby genes
1	580001	620001	40000	155.668
1	660001	700001	40000	127.234
1	2810001	2860001	50000	288.946
1	4870001	5000001	130000	154.006
1	7610001	7650001	40000	155.14
1	8090001	8130001	40000	242.916
1	9900001	9980001	80000	139.223
1	22130001	22410001	280000	320.381
1	22430001	22690001	260000	239.648
1	26900001	26960001	60000	137.086
2	960001	1010001	50000	139.544
2	7500001	7550001	50000	136.93
2	7730001	7770001	40000	344.979
2	7880001	7940001	60000	189.024
2	12430001	12550001	120000	244.468
2	12590001	12650001	60000	148.386
2	13460001	13570001	110000	141.78
2	14340001	14400001	60000	122.499
2	14850001	14900001	50000	127.357
2	14960001	15020001	60000	123.882
2	31890001	31930001	40000	212.379
2	32200001	32250001	50000	130.962
2	35050001	35090001	40000	249.895	OsNDUFA9|FLO13
3	4670001	4780001	110000	122.989
3	5400001	5630001	230000	133.412
3	5680001	5720001	40000	174.164
3	8100001	8170001	70000	146.428
3	17430001	17570001	140000	140.791
3	22130001	22170001	40000	144.541
3	24240001	24370001	130000	159.473
3	28100001	28250001	150000	223.202
3	28860001	28900001	40000	137.758
3	29560001	29710001	150000	233.793	OsWDR5a|OsWDR5; TAC3
3	30980001	31080001	100000	232.716
3	31570001	31640001	70000	138.733
3	31970001	32030001	60000	122.356
3	32950001	33000001	50000	169.407
4	2900001	2950001	50000	140.53
4	3120001	3170001	50000	315.09
4	3200001	3280001	80000	194.321
4	3440001	3710001	270000	191.616
4	3770001	3900001	130000	362.757
4	3920001	4010001	90000	125.095
4	4120001	4170001	50000	259.736
4	4300001	4530001	230000	382.812
4	13490001	13530001	40000	125.107
4	15380001	15480001	100000	146.942
4	16750001	16800001	50000	212.763
4	17680001	17900001	220000	280.199
4	17920001	17990001	70000	167.441
4	18780001	18820001	40000	130.928
4	24050001	24090001	40000	237.956
4	24170001	24220001	50000	320.684
4	24240001	24360001	120000	175.912
5	3580001	3680001	100000	193.058
5	4480001	4520001	40000	562.491
5	4620001	4950001	330000	858.426	GSE5; OsDER1
5	27590001	27750001	160000	145.318
5	27850001	27980001	130000	379.062
5	28010001	28060001	50000	193.228
5	29220001	29270001	50000	197.864
6	7800001	7870001	70000	422.015
6	20740001	20800001	60000	158.265
6	21560001	21770001	210000	167.407
6	25640001	25740001	100000	152.612
6	27660001	27700001	40000	251.598
7	10001	180001	170000	266.807	OsGA2ox5
7	370001	540001	170000	122.526
7	600001	670001	70000	146.728
7	770001	870001	100000	457.123
7	1480001	1600001	120000	257.183
7	1920001	2030001	110000	286.762
7	3380001	3440001	60000	145.736
7	7540001	7590001	50000	121.128
7	8130001	8200001	70000	137.808
7	8280001	8510001	230000	291.192
7	17890001	17940001	50000	142.924
7	22420001	22630001	210000	122.574
7	26070001	26260001	190000	123.543
8	2550001	2620001	70000	289.627
8	4730001	4770001	40000	254.57
8	12870001	12920001	50000	202.098
8	13440001	13500001	60000	127.802
8	23770001	23810001	40000	138.621
9	750001	830001	80000	123.384
9	1420001	1460001	40000	218.253
9	2060001	2150001	90000	168.855
9	2170001	2240001	70000	131.197
9	2290001	2400001	110000	208.695
9	2930001	3010001	80000	124.165
9	4080001	4130001	50000	123.861
9	4200001	4240001	40000	138.801
9	5170001	5240001	70000	135.018
9	5540001	5690001	150000	226.358
9	7820001	7990001	170000	240.867
9	9450001	9800001	350000	275.133
9	9820001	9970001	150000	191.093
9	10140001	10250001	110000	152.195
9	12170001	12300001	130000	122.888
9	13240001	13430001	190000	309.691
9	13530001	13600001	70000	142.308
9	13620001	13890001	270000	128.708
9	17250001	17350001	100000	572.79
9	17410001	17470001	60000	198.753
9	17490001	17960001	470000	753.939	Oshox4
9	17990001	18130001	140000	409.201
9	18230001	18270001	40000	150.47
9	21170001	21290001	120000	155.808
10	1270001	1350001	80000	132.988
10	2730001	2940001	210000	138.765
10	2970001	3020001	50000	177.502
10	6270001	6310001	40000	177.871
10	12090001	12140001	50000	141.332
10	12160001	12200001	40000	155.123
10	12220001	12460001	240000	218.966
10	12480001	12550001	70000	139.953
10	12570001	12790001	220000	157.115
10	19190001	19270001	80000	152.097
10	21970001	22080001	110000	152.779
11	970001	1070001	100000	184.912
11	2320001	2430001	110000	175.354
11	2450001	2560001	110000	154.978
11	2680001	2750001	70000	162.691
11	2770001	2870001	100000	183.025
11	5200001	5250001	50000	120.38
11	8200001	8250001	50000	142.455
11	8480001	8550001	70000	123.485
11	8620001	8690001	70000	137.296
11	8710001	8800001	90000	145.077
11	8970001	9010001	40000	217.143
11	17130001	17180001	50000	133.343
11	23290001	23420001	130000	531.472
11	28400001	28470001	70000	177.565
12	2070001	2150001	80000	158.989
12	2640001	2680001	40000	135.285
12	3560001	3610001	50000	262.861
12	6300001	6360001	60000	168.581
12	6410001	6530001	120000	418.971
12	6670001	6750001	80000	253.097
12	11790001	11840001	50000	166.143
12	15220001	15290001	70000	182.585
12	16640001	16690001	50000	249.531
12	17000001	17090001	90000	290.539
12	19540001	19770001	230000	265.726
12	21000001	21100001	100000	161.021
12	26440001	26490001	50000	299.129

## Sheet: Table S9
Table S9 QTLs and known genes that identified by GWAS of eleven agronomic traits for Guangdong indica rice.
Trait	Chromosome	QTL Start	QTL End	Lead SNP	LeadSNP Pvalue	PVE*	Known Genes	Vital Genes For Corresponding Trait
Heading date	Chr1	6261191	6543364	Chr1__6411862	1.66743e-06	0.0498582	OsROS1|TA2; OsFTL1; OsSDG721|SDG721; ZYGO1	-
Heading date	Chr1	38386937	38601335	Chr1__38488431	3.42262e-08	0.0649103	sd1|GA20ox2|OsGA20ox2; OsNAC6|SNAC2; SDRLK-17; OsMADS21; OsMCS	-
Heading date	Chr1	41395674	41674544	Chr1__41674544	4.433e-06	0.045478	OsEGL2; OsGLN2; OsGLN1	-
Heading date	Chr2	13871952	14052101	Chr2__13967101	1.36808e-05	0.0404165	OsSNAP32	-
Heading date	Chr2	28056563	28226583	Chr2__28141563	3.80559e-05	0.036322	-	-
Heading date	Chr2	34111276	34299514	Chr2__34207561	3.60362e-05	0.0371562	OVP3; OsMGD|OsMGD2	-
Heading date	Chr3	1281090	1509200	Chr3__1401277	4.29483e-06	0.0457985	OsCCS52A|TAD|TE; KNAT7; DSM2	-
Heading date	Chr3	12483669	12653736	Chr3__12568712	4.09568e-06	0.045456	OsHAK8	-
Heading date	Chr4	18882110	19052140	Chr4__18967110	7.75395e-05	0.0332561	-	-
Heading date	Chr4	21606652	21791282	Chr4__21691652	3.14225e-05	0.0364887	OsTCHQD1; OsACOT	-
Heading date	Chr4	33595771	33765863	Chr4__33680856	4.52236e-06	0.0450396	OsGS2|lambdaGS31; OsRMC|OsRLK; OsPELOTA|LML1|Ospelo; OsIBH1|IBH1; OsMAPKKK&epsilon; IPK1|OsIPK1; OsCNX1	-
Heading date	Chr5	10372827	10542833	Chr5__10457827	5.22881e-05	0.0346478	-	-
Heading date	Chr5	11402575	11572587	Chr5__11487582	1.29849e-07	0.0592967	-	-
Heading date	Chr6	13642965	13812970	Chr6__13727965	1.78495e-05	0.0391358	OsCUC1|OMTN5	-
Heading date	Chr6	17920385	18197169	Chr6__18028203	4.47683e-06	0.0452177	MetRS|MRS	-
Heading date	Chr6	20990831	21162942	Chr6__21077824	1.13813e-07	0.0612484	PFL; OsMEL	-
Heading date	Chr7	10138793	10278687	Chr7__10147702	1.79485e-07	0.0591939	-	-
Heading date	Chr7	10573650	10810441	Chr7__10720509	1.1243e-05	0.0414791	OsAO3	-
Heading date	Chr7	10927608	11197516	Chr7__11089528	2.62872e-06	0.0476151	-	-
Heading date	Chr7	11512416	11701958	Chr7__11598285	4.4104e-07	0.0552224	-	-
Heading date	Chr7	12736714	12989361	Chr7__12881620	3.44151e-05	0.0367731	OsSYT-5; OsPKS2; OsGBSSII	-
Heading date	Chr7	23322824	23476723	Chr7__23470968	9.26608e-06	0.0425163	-	-
Heading date	Chr7	27016282	27186319	Chr7__27101282	1.23155e-05	0.0411827	CYP734A5	-
Heading date	Chr7	28301754	28528798	Chr7__28390896	5.15559e-08	0.064875	OsCW-ZF7|WG7; OsNLA1; OsUsp1; OsHIGD2	-
Heading date	Chr7	29339856	29672511	Chr7__29489137	7.81445e-11	0.0949523	OsBC1L8; CLSY1; OsPDC3; OsFAD8; OsPLC1; OsIRX9; OsAPX2|APXb; Ghd7.1|Hd2|OsPRR37|DTH7	Ghd7.1|Hd2|OsPRR37|DTH7
Heading date	Chr8	7375623	7545769	Chr8__7460769	1.95048e-06	0.0489536	-	-
Heading date	Chr9	13172639	13342742	Chr9__13257639	8.36246e-06	0.0428082	OsEBL2	-
Heading date	Chr10	5638934	5810406	Chr10__5724488	5.19266e-10	0.0851411	OsLSR	-
Heading date	Chr10	18729872	18930469	Chr10__18831778	1.42491e-05	0.0405884	OsABCG26; OsKTN80a; Rf4|PPR782a; OsPORB|FGL	-
Heading date	Chr11	3531738	3701768	Chr11__3616738	7.71574e-05	0.0333129	Hwi1	-
Heading date	Chr11	14552039	14722054	Chr11__14637048	2.39148e-05	0.0376826	-	-
Heading date	Chr11	24895709	25080198	Chr11__24987657	2.73974e-05	0.0382994	OsRPP8	-
Plant height	Chr1	25194843	25320199	Chr1__25194854	1.67136e-05	0.039746	-	-
Plant height	Chr1	37605963	39256043	Chr1__39036664	3.78808e-16	0.150657	OsGUX1; OsPH1; OsADK1; OsMADS2; sd1|GA20ox2|OsGA20ox2; OsNAC6|SNAC2; OsMADS21; OsMCS	OsPH1; sd1|GA20ox2|OsGA20ox2
Plant height	Chr1	39584768	39820760	Chr1__39734813	1.83483e-06	0.0490675	HDT702; OsDCL3a; OsABCB24; OSVP1|VP1; OsTRX2	-
Plant height	Chr1	41659878	41833977	Chr1__41746698	4.8867e-05	0.0353036	Osg1; OsMUS81; OsP5CR; OsBOP1; Se13|OsHY2	-
Plant height	Chr4	10504905	10735005	Chr4__10650005	4.10285e-05	0.0359382	-	-
Plant height	Chr4	10776720	10946727	Chr4__10861720	2.59099e-05	0.0377861	-	-
Plant height	Chr4	12230495	12409092	Chr4__12315495	7.42946e-05	0.0334493	-	-
Plant height	Chr5	16865210	17099235	Chr5__16950210	8.20766e-06	0.0428569	-	-
Plant height	Chr6	10589732	10839645	Chr6__10703269	1.79364e-05	0.0394233	G11A	-
Plant height	Chr6	16128908	16470948	Chr6__16217256	2.54762e-10	0.0879503	-	-
Plant height	Chr7	15871	497250	Chr7__237476	5.32392e-06	0.0447166	SQD2.1; SRL1|CLD1; OsGA2ox5; OsDLK; OsMST3; OsPSKR15; ALT-2; OsSMCP1; OsTPKb; OsMADS15|DEP	OsGA2ox5
Plant height	Chr7	16213705	16387472	Chr7__16302089	4.1227e-05	0.035568	OsSG1	-
Plant height	Chr7	17296826	17538200	Chr7__17411071	2.16321e-05	0.0386346	R-CPD3L|cbp31	-
Plant height	Chr7	26696244	26922170	Chr7__26797520	1.65877e-05	0.039206	OsbZIP60	-
Plant height	Chr9	17739453	17927860	Chr9__17894380	1.67095e-07	0.0594585	OsGSTU17; ISA3; Oshox4	Oshox4
Plant height	Chr9	18044756	18285167	Chr9__18194855	1.51037e-06	0.0497742	OsPORR1; OsTFX1|OsbZIP73; DUA1; OsBIM1	-
Plant height	Chr10	6306075	6476079	Chr10__6391075	4.61927e-05	0.0355372	NF-YC12|OsNF-YC12	-
Plant height	Chr10	12793058	12963128	Chr10__12878120	4.87541e-07	0.0548692	OsRCCR1	-
Panicle length	Chr1	310632	568466	Chr1__437494	1.48777e-05	0.0431174	DNL-4; OsIRL; OsATM; OsDXR; WFSL1; OsPHO1	-
Panicle length	Chr2	24005449	24216267	Chr2__24079272	2.70483e-06	0.0446695	OsSAMDC2	-
Panicle length	Chr2	24507889	24688335	Chr2__24507889	2.12939e-05	0.03618	MER3|RCK; OsGrx_C2.1; OsPRR1; OsMPS; OsAMT1.3	-
Panicle length	Chr3	19325112	19495134	Chr3__19410112	7.42039e-08	0.0590088	-	-
Panicle length	Chr5	1694540	1864547	Chr5__1779540	7.57422e-06	0.0410861	OsECS; LIP19|OsbZIP38; OSH71|Oskn2	-
Panicle length	Chr6	3221205	3392097	Chr6__3307092	5.19504e-05	0.0359478	SDRLK-37; OsDREB1D; OsIAA20	-
Panicle length	Chr6	3964233	4134247	Chr6__4049233	1.98343e-05	0.0375967	AID1; OsERF2; GSL5|OsGSL5; OsDA1	-
Panicle length	Chr7	18964270	19150777	Chr7__19150777	3.57706e-05	0.0377707	UGT707A3; NY2; OsUGT707A2; OsSPL13	OsSPL13
Panicle length	Chr7	26001913	26196156	Chr7__26094289	2.20448e-06	0.0449619	OsFLP; OsbHLH1|OsbHLH062; OsORC6	-
Panicle length	Chr8	5560714	5814875	Chr8__5674500	7.29349e-06	0.0443677	OsNF-YA7; OsBiP5; OsYchF1	-
Panicle length	Chr8	12058503	12228595	Chr8__12143518	2.65132e-06	0.0467372	-	-
Panicle length	Chr11	485404	655645	Chr11__570605	4.75253e-05	0.0340636	OsCIPK15	-
Panicle length	Chr12	471980	704883	Chr12__619510	1.26365e-05	0.043799	OsCIPK14	-
Panicle number	Chr1	12273855	12513887	Chr1__12372668	8.06395e-06	0.0371366	OsCAF2	-
Panicle number	Chr1	12653367	12842356	Chr1__12757219	3.41984e-05	0.0337947	OsSAM2	-
Panicle number	Chr1	40885865	41106152	Chr1__41047312	2.03201e-06	0.0437846	IAI1; Pir7b; Pir7a; OsHAK2; OsRLCK55	-
Panicle number	Chr3	9964231	10160627	Chr3__10075627	2.79297e-05	0.0337537	OsSnRK1C; OsFAD7; OsASN1|OsAS1	-
Panicle number	Chr3	17654310	17855606	Chr3__17855606	6.31884e-06	0.0400223	OsAL1	-
Panicle number	Chr3	24652368	24826235	Chr3__24740749	2.44958e-06	0.0420226	OSHB4|OsHox32; GRP162; OsLTPx1; OsPIDb; Rim2; OsOAT	-
Panicle number	Chr4	21195408	21365456	Chr4__21280456	3.46548e-06	0.0427311	OsZOU-1|bHLH144; OsNaPRT2	-
Panicle number	Chr4	25829018	25999050	Chr4__25914025	5.54139e-06	0.0404364	Osmyb4; OsPAL6; LABA1|OsLOGL6|An-2	-
Panicle number	Chr5	793185	983307	Chr5__894367	2.02164e-05	0.0356427	OsMKP1|GSN1|LARGE8|GLA1; DHAR1|OsDHAR1|OsDHAR; GLR1|OsWOX3B|GL1|LSY1	DHAR1|OsDHAR1|OsDHAR
Panicle number	Chr7	23319107	23502923	Chr7__23408608	4.17943e-05	0.0393026	OsBZR1|BZR1	OsBZR1|BZR1
Panicle number	Chr11	23523036	23695556	Chr11__23610474	2.60942e-05	0.0323606	TSCD11	-
Grain number per panicle	Chr1	6497844	6755350	Chr1__6588843	1.7852e-05	0.039043	OsFTL1; OsSDG721|SDG721; ZYGO1; OsCel9A|OsGLU5; OsJAR2|OsGH3.3|OsGH3-3; OsJAR2|OsGH3.3|OsGH3-3; OsALMT4	OsFTL1
Grain number per panicle	Chr1	40285001	40455059	Chr1__40370059	1.1455e-05	0.0409208	OsMADS51|OsMADS65; OHK2|OsHk3; LC4	-
Grain number per panicle	Chr2	14398370	14568382	Chr2__14483370	1.81847e-05	0.0392611	-	-
Grain number per panicle	Chr2	18951737	19121747	Chr2__19036747	6.83129e-05	0.0337913	OsBON1; OsTudor-SN	-
Grain number per panicle	Chr3	13623191	13793227	Chr3__13708219	7.55582e-07	0.0522731	OsDIS1; VLN2	-
Grain number per panicle	Chr4	13256477	13471860	Chr4__13320188	7.59625e-07	0.0521712	RERJ1|OsOsbHLH006|OsbHLH6	-
Grain number per panicle	Chr4	13667325	13916804	Chr4__13916804	1.0642e-05	0.0411965	OsMADS25; OsUGT90A1; OsRPI|RPI	-
Grain number per panicle	Chr4	31275848	31517728	Chr4__31403346	1.27767e-05	0.0404502	OsFLS2; Ctb1; OsABCC1|MRP1	-
Grain number per panicle	Chr7	25358884	25564505	Chr7__25467781	4.1322e-06	0.0454135	DEP2|EP2|SRS1|OsRELA; GLO4; RSUS3|SUS3|OsSUS3; OsAlaAT2	DEP2|EP2|SRS1|OsRELA
Grain number per panicle	Chr10	18733987	18844480	Chr10__18782304	2.28085e-05	0.0380753	OsABCG26; OsKTN80a; Rf4|PPR782a	-
Grain number per panicle	Chr11	5757192	5928712	Chr11__5842192	7.27251e-05	0.0333477	OsDT11; Os_SMK1|Os_Smk1|SMK1	-
Grain number per panicle	Chr11	27209850	27380971	Chr11__27212206	2.86499e-05	0.0371591	TIPS-11-9	-
Grain number per panicle	Chr12	12924245	13152147	Chr12__13009265	9.45059e-06	0.0416994	Os12BGlu38; CSP41b|LGL1	-
Seed setting	Chr2	12331578	12508431	Chr2__12444925	8.43353e-06	0.0418257	OsSNI1; OsAPI5	OsAPI5
Seed setting	Chr2	15547586	15717668	Chr2__15632668	9.21991e-06	0.0413672	OsIAA-At; OsARP|OsCTP	-
Seed setting	Chr5	13365015	13535062	Chr5__13450062	1.49057e-06	0.0503437	-	-
Seed setting	Chr7	19249678	19423226	Chr7__19334678	1.8432e-05	0.0383055	BRK1	BRK1
Seed setting	Chr7	23349511	23522330	Chr7__23435909	4.23122e-05	0.0362573	OsBZR1|BZR1; OsGGPPS1; OsUGT3	OsBZR1|BZR1
Seed setting	Chr8	12793749	12963773	Chr8__12878773	6.20246e-06	0.0441316	-	-
Seed setting	Chr9	11674326	11850180	Chr9__11844108	4.56803e-05	0.0360645	ICS1|OsVDAC1|OsICS1	-
Seed setting	Chr12	2491519	2686549	Chr12__2576555	3.27335e-05	0.0373964	RCN3; OsTGA912	-
Thousand grain weight	Chr1	574602	774069	Chr1__672352	2.47405e-05	0.0365436	OsMFT2; MAK1	-
Thousand grain weight	Chr1	2850683	3034305	Chr1__2935862	9.53944e-06	0.0404715	SDRLK-11	-
Thousand grain weight	Chr1	5540424	5720015	Chr1__5635015	1.97181e-05	0.0370138	OsGAE1; OSMADS3	-
Thousand grain weight	Chr1	6287298	6532425	Chr1__6416370	5.27348e-05	0.0335692	OsROS1|TA2; OsFTL1; OsSDG721|SDG721; ZYGO1	OsROS1|TA2; OsSDG721|SDG721
Thousand grain weight	Chr1	23329515	23500008	Chr1__23414928	7.73399e-06	0.0414074	RUGT-5	-
Thousand grain weight	Chr2	855530	1050954	Chr2__955514	1.16613e-05	0.0393634	OsbHLH59|OsbHLH059|OsPRI3; OsSPP1; OsGLR3.2; OsUgp2|Ugp2; OsATG5; OsACTPK1	-
Thousand grain weight	Chr2	13867589	14037750	Chr2__13952738	1.83537e-08	0.0690414	OsSNAP32	-
Thousand grain weight	Chr2	28820517	28990610	Chr2__28905579	1.38424e-05	0.0404462	OsBRXL1; GS2|OsGRF4|GL2|GLW2|LGS1; OSOTP51	GS2|OsGRF4|GL2|GLW2|LGS1
Thousand grain weight	Chr2	35628885	35837523	Chr2__35714941	4.16556e-06	0.042702	OsRPA2|OsRPA32-1; OsRR3; OsAGO1c; PLA2-I; GnT1	-
Thousand grain weight	Chr3	2470388	2647450	Chr3__2561430	5.80509e-05	0.0364902	OsGATA10; OsPAO; OsIPS1	-
Thousand grain weight	Chr3	3414414	3584426	Chr3__3499414	2.96395e-06	0.047202	OsGR1; TOP3&alpha; OsBLH6; OsBGal1	-
Thousand grain weight	Chr3	16173358	16343374	Chr3__16258358	9.23181e-06	0.0423037	-	-
Thousand grain weight	Chr3	16679744	17060231	Chr3__17060231	2.85567e-06	0.0457133	OsNSP1; Osmyb3|SG3; OsELS2; OsELF4b; OsHAP2E; VYL|NAL9	Osmyb3|SG3
Thousand grain weight	Chr4	12870286	13098967	Chr4__13013967	1.10131e-05	0.0392539	-	-
Thousand grain weight	Chr4	29209854	29416883	Chr4__29294854	6.04054e-05	0.0330897	OsSCE3; OsF3H04g|OsSAH2; OsSAH3|OsS5H1; RAVL1	-
Thousand grain weight	Chr4	31305342	31478051	Chr4__31390342	9.71965e-05	0.0312707	OsFLS2; Ctb1	-
Thousand grain weight	Chr5	5323603	5506324	Chr5__5360849	1.47081e-11	0.11044	OsHXK7; GSE5; OsDER1	GSE5; OsDER1
Thousand grain weight	Chr5	5808072	6003862	Chr5__5899045	1.42421e-06	0.0536401	OsPPi-PFK; OsTZF1; JMJ703|OsJMJ703; OsACS3; OsDGAT	JMJ703|OsJMJ703
Thousand grain weight	Chr5	6141015	6285999	Chr5__6146960	1.99811e-06	0.0454578	CYP90D3	-
Thousand grain weight	Chr5	7956813	8129687	Chr5__8044687	3.91145e-05	0.0358193	FLO15|OsGLYI7	-
Thousand grain weight	Chr5	23498420	23670020	Chr5__23585020	9.21748e-06	0.0435429	OsSTN8; OsSNAT1	-
Thousand grain weight	Chr6	1666897	1899671	Chr6__1799707	3.44013e-05	0.03793	OsADC1; OsSWN1; YGL18; OsBDG; OsRAD1; Wx; OsTK; EPSPs|OsEPSPS	-
Thousand grain weight	Chr6	3049035	3222004	Chr6__3136977	1.71652e-05	0.0391373	HGW; OsSSI|SSS1; OsMADS5	HGW
Thousand grain weight	Chr6	28210364	28380599	Chr6__28295485	6.84848e-07	0.0535171	-	-
Thousand grain weight	Chr6	30314102	30484164	Chr6__30399164	2.68378e-06	0.0480622	OsPRA2; OsNPSN11; Hsp90|rHsp90|OSGrp94; APIP5|OsbZIP53; FON1	OsPRA2
Thousand grain weight	Chr7	7010972	7180994	Chr7__7095994	2.83475e-05	0.0382531	-	-
Thousand grain weight	Chr7	23406963	23629620	Chr7__23498574	4.1856e-05	0.0369039	OsBZR1|BZR1; OsGGPPS1; OsUGT3; Oshox14; V14	OsBZR1|BZR1
Thousand grain weight	Chr7	23724878	23900718	Chr7__23809878	8.2582e-05	0.031817	OSPGYRP; Sdr4; AChE; OsSHR1	-
Thousand grain weight	Chr7	29514306	29738052	Chr7__29599306	3.9669e-06	0.0434621	OsFAD8; OsPLC1; OsIRX9; OsAPX2|APXb; Ghd7.1|Hd2|OsPRR37|DTH7	-
Thousand grain weight	Chr8	7972124	8143903	Chr8__8058903	4.60158e-07	0.0552282	SDRLK-56	-
Thousand grain weight	Chr8	19203035	19374149	Chr8__19289149	1.66419e-06	0.0501682	S27; S28	-
Thousand grain weight	Chr8	21442766	21624409	Chr8__21539409	1.78934e-06	0.0492349	OsGAPDH; OsFAD6; Osmtd1; COE1	-
Thousand grain weight	Chr8	22838386	23033214	Chr8__22948214	2.68051e-05	0.0387509	OsGAD1	-
Thousand grain weight	Chr9	9194575	9306125	Chr9__9194575	6.87843e-06	0.043638	-	-
Thousand grain weight	Chr11	1044278	1214748	Chr11__1129278	3.82552e-05	0.0358621	OsSCR1	-
Thousand grain weight	Chr11	1862335	2114331	Chr11__1947335	6.46581e-05	0.0353154	OsGRAS39; OsBOP2; OsIPMS1; OsCPD1; OsRR9; OsASHL2	-
Thousand grain weight	Chr12	11188190	11420166	Chr12__11334081	3.37037e-06	0.0466221	OsRBCS3|OsRBCS5; OsRBCS4; OsTERT	-
Grain yield per plant	Chr1	39163170	39337675	Chr1__39248374	9.53271e-06	0.0438938	sd1|GA20ox2|OsGA20ox2; EG1|GY1	sd1|GA20ox2|OsGA20ox2; EG1|GY1
Grain yield per plant	Chr1	40285001	40455059	Chr1__40370059	6.25498e-07	0.0512375	OsMADS51|OsMADS65; OHK2|OsHk3; LC4	-
Grain yield per plant	Chr1	41735893	41922140	Chr1__41835925	3.8592e-06	0.0441664	OsBOP1; Se13|OsHY2; OsFY	-
Grain yield per plant	Chr3	28345828	28561092	Chr3__28520342	3.85845e-05	0.0373656	OsPIP5K1; OsTB1|FC1|SCM3; OsRHC1|LE; SLR1|OsGAI|OsSLR1	OsPIP5K1; OsTB1|FC1|SCM3
Grain yield per plant	Chr3	29396244	29657215	Chr3__29506912	8.12398e-06	0.040427	OsRpl6-1; OsWDR5a|OsWDR5; OsTubA1; TAC3; OSH1|Oskn1; OSH3	OsWDR5a|OsWDR5; TAC3; OSH1|Oskn1
Grain yield per plant	Chr5	5808072	6000756	Chr5__5899045	2.25143e-05	0.0406474	OsPPi-PFK; OsTZF1; JMJ703|OsJMJ703; OsACS3; OsDGAT	JMJ703|OsJMJ703
Grain yield per plant	Chr7	6257061	6462507	Chr7__6364094	5.39494e-05	0.035682	RAG2	RAG2
Grain yield per plant	Chr7	6723385	6832630	Chr7__6747275	2.75009e-06	0.0485446	OseIF3e|EIF3E	-
Grain yield per plant	Chr7	7156018	7361288	Chr7__7260062	1.35435e-06	0.0479668	OsREM20	-
Grain yield per plant	Chr7	7643252	7784470	Chr7__7783075	3.02578e-06	0.0448886	RALF12	-
Grain yield per plant	Chr8	11334581	11451549	Chr8__11358953	4.01996e-05	0.0368576	-	-
Grain yield per plant	Chr8	11643024	12065659	Chr8__11806251	1.95895e-05	0.0378892	OsTF1L; OSH45	-
Grain yield per plant	Chr8	12323361	12460424	Chr8__12447710	2.65976e-05	0.0358107	OsCTZFP8	-
Grain yield per plant	Chr8	12731531	13066230	Chr8__13020336	6.0593e-05	0.0326554	-	-
Grain yield per plant	Chr8	13269025	13527200	Chr8__13386704	4.55028e-05	0.0337514	-	-
Grain yield per plant	Chr8	13705103	14413512	Chr8__13870991	2.17109e-05	0.0365967	OsPPT1; OsCCC1; OsGAUT4	OsCCC1
Grain yield per plant	Chr10	14441848	14680061	Chr10__14595061	2.0301e-05	0.0373985	OsGR3|GR3; ONI2; OsGME1	-
Grain yield per plant	Chr10	18733987	18966747	Chr10__18735351	2.17099e-06	0.0464644	OsABCG26; OsKTN80a; Rf4|PPR782a; OsPORB|FGL; Rf1a|Rf5	OsABCG26
Grain yield per plant	Chr11	26253998	26461977	Chr11__26375895	4.10032e-06	0.043458	OsPLB; OsPEX1; OsMADS68	OsMADS68
Grain yield per plant	Chr11	28894246	29004106	Chr11__28908931	1.78581e-05	0.0383218	DHD1; OsrcaA1|OsrcaA2; OsUCP2; WDL1	DHD1
Grain length	Chr1	5026533	5251522	Chr1__5105638	1.0718e-06	0.0393836	OsALYL1; OsNPR1|NH1; OsIDD2; DPF; D2|CYP90D2|SMG11	D2|CYP90D2|SMG11
Grain length	Chr1	13071544	13243440	Chr1__13156544	3.11977e-06	0.0431052	-	-
Grain length	Chr1	16394875	16641811	Chr1__16556811	5.62686e-06	0.0354423	OsDsPTP1	-
Grain length	Chr1	38385053	38555226	Chr1__38470070	1.76161e-08	0.0783355	sd1|GA20ox2|OsGA20ox2; OsNAC6|SNAC2; SDRLK-17; OsMADS21; OsMCS	sd1|GA20ox2|OsGA20ox2
Grain length	Chr2	15637823	15818604	Chr2__15733440	3.09666e-05	0.0418885	OsARP|OsCTP	-
Grain length	Chr2	26194224	26364935	Chr2__26279935	7.73776e-05	0.0275262	OsYSL15; CTD2; OsGDH3; OsCYCP4;2	-
Grain length	Chr2	34917308	35097859	Chr2__35002308	6.33112e-06	0.0358548	FDH; OsNDUFA9|FLO13; osmyoXIB; KOB1; OsIAA10; Osl57; RTBP1; CYP97A4; OsCBSX3	OsNDUFA9|FLO13
Grain length	Chr3	6760969	6945889	Chr3__6857968	2.2391e-05	0.030492	OsBRR1; GS3.1|DG1; OsSRO1c|BOC1; DSM3|OsITPK2	GS3.1|DG1
Grain length	Chr3	11929706	12100367	Chr3__12015335	3.46835e-05	0.0422529	Osr40c1; OsNAP; OsSPK1	-
Grain length	Chr3	13903487	14073526	Chr3__13988526	6.55115e-06	0.0538259	OsMSR1	-
Grain length	Chr3	16633110	17277695	Chr3__16733441	2.86379e-14	0.0984424	OsSPX5; EF-1beta2; GS3; OsNSP1; Osmyb3|SG3; OsELS2; OsELF4b; OsHAP2E; VYL|NAL9; ACR7; OsHCF222; BC1	GS3; Osmyb3|SG3
Grain length	Chr3	21103351	21275105	Chr3__21189973	4.09385e-05	0.0308323	OsGAMYBL2	-
Grain length	Chr4	27774410	27900275	Chr4__27774410	2.45632e-05	0.048252	SerR; OsHMA5; OsGPX1; cZOGT1; cZOGT2	-
Grain length	Chr5	27910847	28083995	Chr5__27997262	3.25018e-05	0.0408258	OsGA2ox8; OsDi19-1; OsSND2; OsETTIN1|OsARF15	-
Grain length	Chr11	1044304	1214327	Chr11__1129304	4.828e-05	0.0339741	OsSCR1	-
Grain length	Chr11	1835059	2005093	Chr11__1920085	1.93429e-05	0.0492227	OsGRAS39; OsBOP2; OsIPMS1	-
Grain length	Chr11	16007791	16180433	Chr11__16092791	9.04447e-05	0.0316092	-	-
Grain length	Chr11	20846075	21057616	Chr11__20931693	1.18698e-05	0.0518726	OsOSC11|OsIAS1	-
Grain length	Chr11	21669357	21893167	Chr11__21754668	1.91822e-05	0.0342618	OsLOX10; Pb1	-
Grain length	Chr12	11255219	11425406	Chr12__11340349	6.66923e-07	0.0439431	OsRBCS3|OsRBCS5; OsRBCS4; OsTERT	OsRBCS3|OsRBCS5; OsRBCS4
Grain width	Chr1	23329511	23500008	Chr1__23414990	8.31078e-08	0.0414132	RUGT-5	-
Grain width	Chr2	12673798	12846595	Chr2__12761590	3.21721e-05	0.0415319	ROX2	-
Grain width	Chr2	13867738	14040305	Chr2__13952738	2.25805e-05	0.0415041	OsSNAP32	-
Grain width	Chr2	30584248	31453486	Chr2__31432152	4.84675e-09	0.175382	OsSYL2; OsGS|OsGS1|GS1|OsGS1;1|OsGLN1;1; OsRDR1; OsDHODH1; OsCKT1|OHK5|OsHk6; BC3|OsDRP2B; OsMMP1; OsTPR; OsBIRF1; OsPIN1|REH1|PIN1b|OsPIN1b; DSM1; SSIIB; LYL1|OsChlP|OsGGR; Lsi1|OsNIP2;1|OsLsi1; OsCUL3a; PGL2|OsBUL1|OsbHLH173	OsGS|OsGS1|GS1|OsGS1;1|OsGLN1;1; PGL2|OsBUL1|OsbHLH173
Grain width	Chr3	3413541	3585964	Chr3__3499414	1.69601e-08	0.0812931	OsGR1; TOP3&alpha; OsBLH6; OsBGal1	-
Grain width	Chr3	24938556	25096849	Chr3__25089452	3.90629e-05	0.0245638	OsNCED3; FtsZ2-1; GL3.1|qGL3-1|qGL3|OsPPKL1	GL3.1|qGL3-1|qGL3|OsPPKL1
Grain width	Chr3	28535937	28705966	Chr3__28620966	1.84942e-05	0.0579461	OsUCL8; OsBiP2|Bip2; GF14f; OsCOL10; OsPI4K1	OsUCL8; GF14f
Grain width	Chr3	34281876	34470326	Chr3__34367858	2.37291e-06	0.0281638	OsPHY2; OsIDS1; gh1|OsCHI; ZFP182|ZOS3-21; ZFP15; OsADF3	-
Grain width	Chr3	34795720	34988534	Chr3__34901041	4.32402e-05	0.0197441	SDRLK-60; OsFWL4; OsFWL6|OsCNR10; OsFWL8; OsFWL7; OsGATA12; CRT; OsHYPK	-
Grain width	Chr4	9546350	9716396	Chr4__9631350	1.55645e-06	0.0934814	OsSUS7; OsHAC1;2	-
Grain width	Chr4	10617398	10787441	Chr4__10702416	1.34209e-06	0.0659668	-	-
Grain width	Chr4	18796349	18989990	Chr4__18902523	1.99557e-05	0.0248856	-	-
Grain width	Chr4	25696232	25866288	Chr4__25781286	8.03795e-06	0.0641943	Osmyb4	-
Grain width	Chr5	3108449	3448803	Chr5__3257642	1.70123e-08	0.407049	APIP6; SRS3|OsKINESIN-13A|BHS1; ERS2; alpha1b; Chalk5; GS5	SRS3|OsKINESIN-13A|BHS1; GS5
Grain width	Chr5	4629644	6282753	Chr5__5360849	3.57435e-34	0.228462	OsGA3ox1; PI3K; OsWRKY67; OsMLO12; OsHXK7; GSE5; OsDER1; OsPPi-PFK; OsTZF1; JMJ703|OsJMJ703; OsACS3; OsDGAT; OsZIP7a|OsZIP7; CYP90D3	GSE5; OsDER1; JMJ703|OsJMJ703
Grain width	Chr6	28210364	28380550	Chr6__28295364	9.77533e-05	0.0359461	-	-
Grain width	Chr8	22411	280640	Chr8__121963	6.69185e-06	0.0310094	IDEF1; OsMOT1;1; OsSEND-1|OsSEND1; OsCASP2; OsSNAT2; OsSWN3; Fd1; OsUGT2; Ehd3	-
Grain width	Chr8	3854721	3969937	Chr8__3969918	5.55599e-08	0.116437	OsABCG18; CRR6	OsABCG18
Grain width	Chr9	12635427	12805582	Chr9__12720575	2.51123e-05	0.0572642	RRF1	-
Grain width	Chr11	11853267	12023332	Chr11__11938267	8.45529e-05	0.0349844	-	-
Grain width	Chr11	25157240	25613527	Chr11__25462221	1.10022e-05	0.0527197	LGG; pikh|pi54|Pi-kh; Os-TBT1|OsTBT1; Os-TBT2|OsTBT2; OsNAAT6	LGG
Grain width	Chr12	11249081	11420166	Chr12__11334081	7.69333e-08	0.0718295	OsRBCS3|OsRBCS5; OsRBCS4; OsTERT	OsRBCS3|OsRBCS5; OsRBCS4
Grain length width ratio	Chr1	10943563	11046107	Chr1__11046107	1.04619e-05	0.032163	-	-
Grain length width ratio	Chr1	23329515	23500008	Chr1__23414616	1.80677e-05	0.0540442	RUGT-5	-
Grain length width ratio	Chr1	25518657	25694708	Chr1__25603657	1.01537e-05	0.033241	OsPDF1B2; OsPDF1B; OsMYB305; UGT703A1; OsRH2; Snl6; OsCA1|OsbetaCA1	-
Grain length width ratio	Chr1	38385053	38555226	Chr1__38470070	3.95909e-06	0.0549206	sd1|GA20ox2|OsGA20ox2; OsNAC6|SNAC2; SDRLK-17; OsMADS21; OsMCS	sd1|GA20ox2|OsGA20ox2
Grain length width ratio	Chr2	10676259	10887892	Chr2__10709798	1.58769e-05	0.0299167	-	-
Grain length width ratio	Chr2	15291527	15416585	Chr2__15291527	9.0885e-06	0.0372572	OsLecRK-S.7|OsLecRK5|OsDAF1	-
Grain length width ratio	Chr2	15646644	15846792	Chr2__15761786	3.12559e-06	0.0431082	OsARP|OsCTP	-
Grain length width ratio	Chr2	30797041	30989739	Chr2__30886035	1.96811e-05	0.0299105	OsCKT1|OHK5|OsHk6; BC3|OsDRP2B; OsMMP1	-
Grain length width ratio	Chr3	3414414	3584426	Chr3__3499414	1.13461e-06	0.0464404	OsGR1; TOP3&alpha; OsBLH6; OsBGal1	-
Grain length width ratio	Chr3	15448101	15658209	Chr3__15533101	3.41747e-05	0.0291164	OsDAHPS1|DAHPS1; SAPK1|OsSAPK1	-
Grain length width ratio	Chr3	16662852	17055746	Chr3__16740566	8.82293e-11	0.0646454	GS3; OsNSP1; Osmyb3|SG3; OsELS2; OsELF4b; OsHAP2E; VYL|NAL9	GS3; Osmyb3|SG3
Grain length width ratio	Chr3	18075972	18184839	Chr3__18184834	6.80724e-05	0.0281949	OsWIH2; OsPPDKA	-
Grain length width ratio	Chr3	21571296	21723544	Chr3__21571296	4.20864e-05	0.0273474	RLS3|OsPLS2; OsIMP	-
Grain length width ratio	Chr3	28535776	28705966	Chr3__28620948	9.02619e-06	0.0344835	OsUCL8; OsBiP2|Bip2; GF14f; OsCOL10; OsPI4K1	OsUCL8; GF14f
Grain length width ratio	Chr3	34287240	34462263	Chr3__34372240	2.03072e-05	0.0599489	OsPHY2; OsIDS1; gh1|OsCHI; ZFP182|ZOS3-21; ZFP15; OsADF3	-
Grain length width ratio	Chr4	10617402	10787441	Chr4__10702441	3.46005e-07	0.0486971	-	-
Grain length width ratio	Chr4	25696232	25866288	Chr4__25781288	2.25864e-06	0.0382468	Osmyb4	-
Grain length width ratio	Chr5	3109952	3448803	Chr5__3257642	1.81547e-08	0.0436824	APIP6; SRS3|OsKINESIN-13A|BHS1; ERS2; alpha1b; Chalk5; GS5	SRS3|OsKINESIN-13A|BHS1; GS5
Grain length width ratio	Chr5	4629644	6248041	Chr5__5359681	2.47402e-28	0.114914	OsGA3ox1; PI3K; OsWRKY67; OsMLO12; OsHXK7; GSE5; OsDER1; OsPPi-PFK; OsTZF1; JMJ703|OsJMJ703; OsACS3; OsDGAT; OsZIP7a|OsZIP7	GSE5; OsDER1; JMJ703|OsJMJ703
Grain length width ratio	Chr5	18564979	18806778	Chr5__18649993	6.46376e-06	0.0391353	OsBC1L4; OsSQD1; OsNADK3	-
Grain length width ratio	Chr8	3198452	3426620	Chr8__3335516	5.31547e-05	0.0508621	pds1; OsDR10; TOP6A2|OsTOP6A2|OsSPO11-2; OsMPK2|OsMAPK2; COMT|OsCOMT|OsCAldOMT1; OsCCA1; OsNTL2	OsCCA1
Grain length width ratio	Chr8	3884884	4054937	Chr8__3969884	8.58574e-08	0.0468791	OsABCG18; CRR6; TPS46	OsABCG18
Grain length width ratio	Chr8	27066446	27261541	Chr8__27151446	1.02702e-05	0.0740787	OsFKBP16-3; NBS8R	-
Grain length width ratio	Chr12	11249081	11420513	Chr12__11335166	3.65344e-10	0.0798701	OsRBCS3|OsRBCS5; OsRBCS4; OsTERT	OsRBCS3|OsRBCS5; OsRBCS4
*PVE, phenotype variations explained;

## Sheet: Table S10
Table S10 Allele combinations of plant height (PH) genes of Guangdong indica rice germplasm.
Haplotype Combination	Count of accessions	PH Average (cm)	PH Standard Error	Tukey s-b(K) test *
sd1Hap1 & Oshox4Hap1	170	151.7	1.12397	b
sd1Hap1 & Oshox4Hap2	108	116.79	2.36067	a
sd1Hap2 & Oshox4Hap1	53	148.16	1.49581	b
sd1Hap3 & Oshox4Hap1	32	152.15	1.78697	b
sd1Hap2 & Oshox4Hap2	14	153.73	2.7543	b
* Differences of letters in Tukey s-b(K) test column represents pvalues < 0.05

[truncated: 3 more sheets: Table S11, Table S12, Table S13]
